# Supplementary material for: Microbial signatures predictive of short-term prognosis in severe pneumonia
Source: Front Cell Infect Microbiol. 2024 Aug 2;14:1397717. doi: 10.3389/fcimb.2024.1397717 (PMC11327560; doi:10.3389/fcimb.2024.1397717)
Supplement: Supplementary file 3 [file Table_1.xlsx]

## Sheet: Supplementary Table legends
Table S1 Microbiome Connectivity Data of Non-survival group
Table S2 Microbiome Connectivity Data of Survival group
Table S3 The Annotation Table for Each Module

## Sheet: S1
Table S1 Microbiome Connectivity Data of Non-survival Group
Id	Label	timeset	phylum	degree	weighted degree	Eccentricity	closnesscentrality	harmonicclosnesscentrality	betweenesscentrality	Authority	Hub	modularity_class	pageranks	componentnumber	clustering	triangles	eigencentrality
ASV207	ASV207		Bacillota	8	14	1	1	1	0	0.377964	0.377964	83	0.00315	83	0.714286	15	1
ASV244	ASV244		Uroviricota	8	14	1	1	1	0	0.377964	0.377964	83	0.00315	83	0.714286	15	1
ASV245	ASV245		Uroviricota	8	14	1	1	1	0	0.377964	0.377964	83	0.00315	83	0.714286	15	1
ASV246	ASV246		Uroviricota	8	14	1	1	1	0	0.377964	0.377964	83	0.00315	83	0.714286	15	1
ASV247	ASV247		Uroviricota	8	14	1	1	1	0	0.377964	0.377964	83	0.00315	83	0.714286	15	1
ASV248	ASV248		Uroviricota	8	14	1	1	1	0	0.377964	0.377964	83	0.00315	83	0.714286	15	1
ASV249	ASV249		Uroviricota	8	14	1	1	1	0	0.377964	0.377964	83	0.00315	83	0.714286	15	1
ASV407	ASV407		Pseudomonadota	8	12.4454	2	0.8	0.875	10.2667	0	0	116	0.003577	116	0.285714	6	0.327327
ASV404	ASV404		Pseudomonadota	6	8.76047	3	0.615385	0.729167	0.533333	0	0	116	0.002647	116	0.5	5	0.238829
ASV405	ASV405		Pseudomonadota	6	8.91178	2	0.666667	0.75	3.6	0	0	116	0.002734	116	0.3	3	0.243107
ASV406	ASV406		Pseudomonadota	6	8.89111	3	0.615385	0.729167	0.533333	0	0	116	0.002647	116	0.5	5	0.238829
ASV436	ASV436		Pseudomonadota	6	9.05955	3	0.615385	0.729167	2.66667	0	0	116	0.002634	116	0.3	3	0.209628
ASV411	ASV411		Pseudomonadota	6	9.35439	2	0.666667	0.75	2.2	0	0	116	0.00272	116	0.4	4	0.225555
ASV421	ASV421		Pseudomonadota	6	9.35607	2	0.666667	0.75	2.2	0	0	116	0.00272	116	0.4	4	0.225555
ASV328	ASV328		Bacillota	5	7.06281	1	1	1	3	0	0	37	0.002039	37	0.5	3	0.03641
ASV178	ASV178		Bacillota	5	6.94981	1	1	1	2	0	0	74	0.002256	63	0.666667	4	0.049284
ASV422	ASV422		Pseudomonadota	5	6.96582	3	0.533333	0.645833	0	0	0	116	0.002224	116	0.5	3	0.191968
ASV428	ASV428		Pseudomonadota	5	7.40884	3	0.5	0.625	0	0	0	116	0.002206	116	0.5	3	0.162767
ASV109	ASV109		Bacillota	4	5.30348	1	1	1	0	0	0	34	0.001905	34	1	3	0.034767
ASV153	ASV153		Bacillota	4	5.38127	1	1	1	0	0	0	34	0.001905	34	1	3	0.034767
ASV517	ASV517		Bacillota	4	5.30449	1	1	1	0	0	0	34	0.001905	34	1	3	0.034767
ASV179	ASV179		Bacillota	4	5.52634	2	0.75	0.833333	0	0	0	74	0.001976	63	1	3	0.041021
ASV235	ASV235		Bacillota	4	5.53702	2	0.75	0.833333	0	0	0	74	0.001976	63	1	3	0.041021
ASV182	ASV182		Bacteroidota	4	5.62676	1	1	1	0	0	0	76	0.001905	76	1	3	0.034767
ASV183	ASV183		Bacteroidota	4	5.42056	1	1	1	0	0	0	76	0.001905	76	1	3	0.034767
ASV198	ASV198		Pseudomonadota	4	5.50201	1	1	1	0	0	0	76	0.001905	76	1	3	0.034767
ASV335	ASV335		Bacteroidota	4	6	1	1	1	0	0	0	108	0.001905	108	1	3	0.034767
ASV336	ASV336		Bacteroidota	4	6	1	1	1	0	0	0	108	0.001905	108	1	3	0.034767
ASV337	ASV337		Bacteroidota	4	6	1	1	1	0	0	0	108	0.001905	108	1	3	0.034767
ASV1045	ASV1045		Actinomycetota	4	6	1	1	1	0	0	0	163	0.001905	163	1	3	0.034767
ASV1046	ASV1046		Actinomycetota	4	6	1	1	1	0	0	0	163	0.001905	163	1	3	0.034767
ASV1052	ASV1052		Mycoplasmatota	4	6	1	1	1	0	0	0	163	0.001905	163	1	3	0.034767
ASV111	ASV111		Bacillota	3	3.63058	1	1	1	0	0	0	36	0.001318	36	1	1	0.011825
ASV113	ASV113		Bacillota	3	3.63058	1	1	1	0	0	0	36	0.001318	36	1	1	0.011825
ASV112	ASV112		Bacillota	3	3.61381	2	0.6	0.666667	0	0	0	37	0.001546	37	1	1	0.020767
ASV114	ASV114		Bacillota	3	3.84051	1	1	1	0	0	0	38	0.001318	38	1	1	0.011825
ASV115	ASV115		Bacillota	3	3.84051	1	1	1	0	0	0	38	0.001318	38	1	1	0.011825
ASV158	ASV158		Bacillota	3	3.60587	2	0.6	0.666667	0	0	0	74	0.00143	63	1	1	0.023681
ASV172	ASV172		Bacillota	3	3.63256	1	1	1	0	0	0	72	0.001318	73	1	1	0.011825
ASV532	ASV532		Bacillota	3	3.63256	1	1	1	0	0	0	72	0.001318	73	1	1	0.011825
ASV174	ASV174		Bacillota	3	3.60334	1	1	1	0	0	0	73	0.001318	74	1	1	0.011825
ASV505	ASV505		Bacillota	3	3.60334	1	1	1	0	0	0	73	0.001318	74	1	1	0.011825
ASV189	ASV189		Pseudomonadota	3	3.72901	1	1	1	0	0	0	78	0.001318	78	1	1	0.011825
ASV192	ASV192		Pseudomonadota	3	3.72901	1	1	1	0	0	0	78	0.001318	78	1	1	0.011825
ASV208	ASV208		Bacillota	3	3.64228	1	1	1	0	0	0	84	0.001318	84	1	1	0.011825
ASV238	ASV238		Actinomycetota	3	3.64228	1	1	1	0	0	0	84	0.001318	84	1	1	0.011825
ASV209	ASV209		Bacillota	3	3.64228	1	1	1	0	0	0	85	0.001318	85	1	1	0.011825
ASV222	ASV222		Bacillota	3	3.64228	1	1	1	0	0	0	85	0.001318	85	1	1	0.011825
ASV327	ASV327		Bacillota	3	3.79137	2	0.6	0.666667	0	0	0	37	0.001546	37	1	1	0.020767
ASV528	ASV528		Bacillota	3	3.65763	2	0.6	0.666667	0	0	0	37	0.001546	37	1	1	0.020767
ASV360	ASV360		Pseudomonadota	3	3.64096	1	1	1	0	0	0	110	0.001318	110	1	1	0.011825
ASV424	ASV424		Pseudomonadota	3	3.64096	1	1	1	0	0	0	110	0.001318	110	1	1	0.011825
ASV530	ASV530		Bacillota	3	3.60225	1	1	1	0	0	0	133	0.001318	133	1	1	0.011825
ASV545	ASV545		Bacillota	3	3.60225	1	1	1	0	0	0	133	0.001318	133	1	1	0.011825
ASV754	ASV754		Bacillota	3	3.64186	1	1	1	0	0	0	147	0.001318	147	1	1	0.011825
ASV795	ASV795		Pseudomonadota	3	3.64186	1	1	1	0	0	0	147	0.001318	147	1	1	0.011825
ASV848	ASV848		Pseudomonadota	3	4	1	1	1	0	0	0	152	0.001318	152	1	1	0.011825
ASV856	ASV856		Pseudomonadota	3	4	1	1	1	0	0	0	152	0.001318	152	1	1	0.011825
ASV1029	ASV1029		Actinomycetota	3	3.64228	1	1	1	0	0	0	162	0.001318	162	1	1	0.011825
ASV1030	ASV1030		Actinomycetota	3	3.64228	1	1	1	0	0	0	162	0.001318	162	1	1	0.011825
ASV1	ASV1		Pseudomonadota	2	2	0	0	0	0	0	0	0	0.000725	0	0	0	0.002947
ASV2	ASV2		Pseudomonadota	2	2	0	0	0	0	0	0	1	0.000725	1	0	0	0.002947
ASV4	ASV4		Chordata	2	2	0	0	0	0	0	0	2	0.000725	2	0	0	0.002947
ASV6	ASV6		Bacillota	2	2	0	0	0	0	0	0	3	0.000725	3	0	0	0.002947
ASV9	ASV9		Bacillota	2	2	0	0	0	0	0	0	4	0.000725	4	0	0	0.002947
ASV11	ASV11		Bacillota	2	2	0	0	0	0	0	0	5	0.000725	5	0	0	0.002947
ASV16	ASV16		Bacillota	2	2	0	0	0	0	0	0	6	0.000725	6	0	0	0.002947
ASV17	ASV17		Bacillota	2	2	0	0	0	0	0	0	7	0.000725	7	0	0	0.002947
ASV20	ASV20		Bacillota	2	2	0	0	0	0	0	0	8	0.000725	8	0	0	0.002947
ASV21	ASV21		Bacillota	2	2	0	0	0	0	0	0	9	0.000725	9	0	0	0.002947
ASV22	ASV22		Bacillota	2	2	0	0	0	0	0	0	10	0.000725	10	0	0	0.002947
ASV24	ASV24		Bacillota	2	2	0	0	0	0	0	0	11	0.000725	11	0	0	0.002947
ASV25	ASV25		Bacillota	2	2	0	0	0	0	0	0	12	0.000725	12	0	0	0.002947
ASV29	ASV29		Actinomycetota	2	2	0	0	0	0	0	0	13	0.000725	13	0	0	0.002947
ASV30	ASV30		Actinomycetota	2	2	0	0	0	0	0	0	14	0.000725	14	0	0	0.002947
ASV31	ASV31		Actinomycetota	2	2	0	0	0	0	0	0	15	0.000725	15	0	0	0.002947
ASV33	ASV33		Actinomycetota	2	2	0	0	0	0	0	0	16	0.000725	16	0	0	0.002947
ASV35	ASV35		Actinomycetota	2	2	0	0	0	0	0	0	17	0.000725	17	0	0	0.002947
ASV37	ASV37		Pseudomonadota	2	2	0	0	0	0	0	0	18	0.000725	18	0	0	0.002947
ASV39	ASV39		Pseudomonadota	2	2	0	0	0	0	0	0	19	0.000725	19	0	0	0.002947
ASV41	ASV41		Ascomycota	2	2	0	0	0	0	0	0	20	0.000725	20	0	0	0.002947
ASV43	ASV43		Ascomycota	2	2	0	0	0	0	0	0	21	0.000725	21	0	0	0.002947
ASV44	ASV44		Peploviricota	2	2	0	0	0	0	0	0	22	0.000725	22	0	0	0.002947
ASV45	ASV45		Peploviricota	2	2	0	0	0	0	0	0	23	0.000725	23	0	0	0.002947
ASV46	ASV46		Pseudomonadota	2	2	0	0	0	0	0	0	24	0.000725	24	0	0	0.002947
ASV53	ASV53		Pseudomonadota	2	2	0	0	0	0	0	0	25	0.000725	25	0	0	0.002947
ASV54	ASV54		Pseudomonadota	2	2	0	0	0	0	0	0	26	0.000725	26	0	0	0.002947
ASV71	ASV71		Pseudomonadota	2	2	0	0	0	0	0	0	27	0.000725	27	0	0	0.002947
ASV73	ASV73		Pseudomonadota	2	2	0	0	0	0	0	0	28	0.000725	28	0	0	0.002947
ASV92	ASV92		Pseudomonadota	2	2	0	0	0	0	0	0	29	0.000725	29	0	0	0.002947
ASV97	ASV97		Pseudomonadota	2	2	0	0	0	0	0	0	30	0.000725	30	0	0	0.002947
ASV104	ASV104		Actinomycetota	2	2	0	0	0	0	0	0	31	0.000725	31	0	0	0.002947
ASV105	ASV105		Actinomycetota	2	2	0	0	0	0	0	0	32	0.000725	32	0	0	0.002947
ASV107	ASV107		Actinomycetota	2	2	0	0	0	0	0	0	33	0.000725	33	0	0	0.002947
ASV110	ASV110		Bacillota	2	2	0	0	0	0	0	0	35	0.000725	35	0	0	0.002947
ASV117	ASV117		Bacteroidota	2	2	0	0	0	0	0	0	39	0.000725	39	0	0	0.002947
ASV118	ASV118		Bacteroidota	2	2	0	0	0	0	0	0	40	0.000725	40	0	0	0.002947
ASV119	ASV119		Bacteroidota	2	2	0	0	0	0	0	0	41	0.000725	41	0	0	0.002947
ASV122	ASV122		Ascomycota	2	2	0	0	0	0	0	0	42	0.000725	42	0	0	0.002947
ASV124	ASV124		Ascomycota	2	2	0	0	0	0	0	0	43	0.000725	43	0	0	0.002947
ASV125	ASV125		Ascomycota	2	2	0	0	0	0	0	0	44	0.000725	44	0	0	0.002947
ASV126	ASV126		Ascomycota	2	2	0	0	0	0	0	0	45	0.000725	45	0	0	0.002947
ASV127	ASV127		Ascomycota	2	2	0	0	0	0	0	0	46	0.000725	46	0	0	0.002947
ASV128	ASV128		Ascomycota	2	2	0	0	0	0	0	0	47	0.000725	47	0	0	0.002947
ASV130	ASV130		Ascomycota	2	2	0	0	0	0	0	0	48	0.000725	48	0	0	0.002947
ASV134	ASV134		Ascomycota	2	2	0	0	0	0	0	0	49	0.000725	49	0	0	0.002947
ASV137	ASV137		Pseudomonadota	2	2	0	0	0	0	0	0	50	0.000725	50	0	0	0.002947
ASV139	ASV139		Pseudomonadota	2	2	0	0	0	0	0	0	51	0.000725	51	0	0	0.002947
ASV140	ASV140		Pseudomonadota	2	2	0	0	0	0	0	0	52	0.000725	52	0	0	0.002947
ASV143	ASV143		Pseudomonadota	2	2	0	0	0	0	0	0	53	0.000725	53	0	0	0.002947
ASV144	ASV144		Pseudomonadota	2	2	0	0	0	0	0	0	54	0.000725	54	0	0	0.002947
ASV149	ASV149		Pisuviricota	2	2	0	0	0	0	0	0	55	0.000725	55	0	0	0.002947
ASV150	ASV150		Peploviricota	2	2	0	0	0	0	0	0	56	0.000725	56	0	0	0.002947
ASV151	ASV151		Bacillota	2	2	0	0	0	0	0	0	57	0.000725	57	0	0	0.002947
ASV152	ASV152		Bacillota	2	2	0	0	0	0	0	0	58	0.000725	58	0	0	0.002947
ASV154	ASV154		Bacillota	2	2	0	0	0	0	0	0	59	0.000725	59	0	0	0.002947
ASV155	ASV155		Bacillota	2	2	0	0	0	0	0	0	60	0.000725	60	0	0	0.002947
ASV156	ASV156		Bacillota	2	2	0	0	0	0	0	0	61	0.000725	61	0	0	0.002947
ASV157	ASV157		Bacillota	2	2	0	0	0	0	0	0	62	0.000725	62	0	0	0.002947
ASV159	ASV159		Actinomycetota	2	2	0	0	0	0	0	0	63	0.000725	64	0	0	0.002947
ASV160	ASV160		Bacteroidota	2	2	0	0	0	0	0	0	64	0.000725	65	0	0	0.002947
ASV163	ASV163		Pseudomonadota	2	2	0	0	0	0	0	0	65	0.000725	66	0	0	0.002947
ASV164	ASV164		Pseudomonadota	2	2	0	0	0	0	0	0	66	0.000725	67	0	0	0.002947
ASV167	ASV167		Negarnaviricota	2	2	0	0	0	0	0	0	67	0.000725	68	0	0	0.002947
ASV168	ASV168		Negarnaviricota	2	2	0	0	0	0	0	0	68	0.000725	69	0	0	0.002947
ASV169	ASV169		Peploviricota	2	2	0	0	0	0	0	0	69	0.000725	70	0	0	0.002947
ASV170	ASV170		Bacillota	2	2	0	0	0	0	0	0	70	0.000725	71	0	0	0.002947
ASV171	ASV171		Bacillota	2	2	0	0	0	0	0	0	71	0.000725	72	0	0	0.002947
ASV181	ASV181		Actinomycetota	2	2	0	0	0	0	0	0	75	0.000725	75	0	0	0.002947
ASV187	ASV187		Bacteroidota	2	2	0	0	0	0	0	0	77	0.000725	77	0	0	0.002947
ASV190	ASV190		Pseudomonadota	2	2	0	0	0	0	0	0	79	0.000725	79	0	0	0.002947
ASV195	ASV195		Pseudomonadota	2	2	0	0	0	0	0	0	80	0.000725	80	0	0	0.002947
ASV199	ASV199		Pseudomonadota	2	2	0	0	0	0	0	0	81	0.000725	81	0	0	0.002947
ASV202	ASV202		Ascomycota	2	2	0	0	0	0	0	0	82	0.000725	82	0	0	0.002947
ASV217	ASV217		Bacillota	2	2	0	0	0	0	0	0	86	0.000725	86	0	0	0.002947
ASV220	ASV220		Bacillota	2	2	0	0	0	0	0	0	87	0.000725	87	0	0	0.002947
ASV223	ASV223		Bacillota	2	2	0	0	0	0	0	0	88	0.000725	88	0	0	0.002947
ASV228	ASV228		Bacillota	2	2	0	0	0	0	0	0	89	0.000725	89	0	0	0.002947
ASV229	ASV229		Bacillota	2	2	0	0	0	0	0	0	90	0.000725	90	0	0	0.002947
ASV231	ASV231		Bacillota	2	2	0	0	0	0	0	0	91	0.000725	91	0	0	0.002947
ASV255	ASV255		Bacteroidota	2	2	0	0	0	0	0	0	92	0.000725	92	0	0	0.002947
ASV259	ASV259		Bacteroidota	2	2	0	0	0	0	0	0	93	0.000725	93	0	0	0.002947
ASV261	ASV261		Bacteroidota	2	2	0	0	0	0	0	0	94	0.000725	94	0	0	0.002947
ASV266	ASV266		Bacillota	2	2	0	0	0	0	0	0	95	0.000725	95	0	0	0.002947
ASV267	ASV267		Bacillota	2	2	0	0	0	0	0	0	96	0.000725	96	0	0	0.002947
ASV270	ASV270		Actinomycetota	2	2	0	0	0	0	0	0	97	0.000725	97	0	0	0.002947
ASV271	ASV271		Actinomycetota	2	2	0	0	0	0	0	0	98	0.000725	98	0	0	0.002947
ASV272	ASV272		Actinomycetota	2	2	0	0	0	0	0	0	99	0.000725	99	0	0	0.002947
ASV279	ASV279		Bacillota	2	2	0	0	0	0	0	0	100	0.000725	100	0	0	0.002947
ASV292	ASV292		Pseudomonadota	2	2	0	0	0	0	0	0	101	0.000725	101	0	0	0.002947
ASV300	ASV300		Pseudomonadota	2	2	0	0	0	0	0	0	102	0.000725	102	0	0	0.002947
ASV301	ASV301		Pseudomonadota	2	2	0	0	0	0	0	0	103	0.000725	103	0	0	0.002947
ASV314	ASV314		Actinomycetota	2	2	0	0	0	0	0	0	104	0.000725	104	0	0	0.002947
ASV316	ASV316		Actinomycetota	2	2	0	0	0	0	0	0	105	0.000725	105	0	0	0.002947
ASV324	ASV324		Actinomycetota	2	2	0	0	0	0	0	0	106	0.000725	106	0	0	0.002947
ASV329	ASV329		Bacillota	2	2	0	0	0	0	0	0	107	0.000725	107	0	0	0.002947
ASV347	ASV347		Ascomycota	2	2	0	0	0	0	0	0	109	0.000725	109	0	0	0.002947
ASV362	ASV362		Ascomycota	2	2	0	0	0	0	0	0	111	0.000725	111	0	0	0.002947
ASV365	ASV365		Ascomycota	2	2	0	0	0	0	0	0	112	0.000725	112	0	0	0.002947
ASV366	ASV366		Pseudomonadota	2	2	0	0	0	0	0	0	113	0.000725	113	0	0	0.002947
ASV384	ASV384		Bacillota	2	2	0	0	0	0	0	0	114	0.000725	114	0	0	0.002947
ASV389	ASV389		Pseudomonadota	2	2	0	0	0	0	0	0	115	0.000725	115	0	0	0.002947
ASV425	ASV425		Pseudomonadota	2	2	0	0	0	0	0	0	117	0.000725	117	0	0	0.002947
ASV432	ASV432		Pseudomonadota	2	2	0	0	0	0	0	0	118	0.000725	118	0	0	0.002947
ASV433	ASV433		Pseudomonadota	2	2	0	0	0	0	0	0	119	0.000725	119	0	0	0.002947
ASV457	ASV457		Negarnaviricota	2	2	0	0	0	0	0	0	120	0.000725	120	0	0	0.002947
ASV459	ASV459		Pseudomonadota	2	2	0	0	0	0	0	0	121	0.000725	121	0	0	0.002947
ASV465	ASV465		Pseudomonadota	2	2	0	0	0	0	0	0	122	0.000725	122	0	0	0.002947
ASV468	ASV468		Pseudomonadota	2	2	0	0	0	0	0	0	123	0.000725	123	0	0	0.002947
ASV469	ASV469		Pseudomonadota	2	2	0	0	0	0	0	0	124	0.000725	124	0	0	0.002947
ASV471	ASV471		Pseudomonadota	2	2	0	0	0	0	0	0	125	0.000725	125	0	0	0.002947
ASV487	ASV487		Bacillota	2	2	0	0	0	0	0	0	126	0.000725	126	0	0	0.002947
ASV491	ASV491		Actinomycetota	2	2	0	0	0	0	0	0	127	0.000725	127	0	0	0.002947
ASV493	ASV493		Ascomycota	2	2	0	0	0	0	0	0	128	0.000725	128	0	0	0.002947
ASV500	ASV500		Bacillota	2	2	0	0	0	0	0	0	129	0.000725	129	0	0	0.002947
ASV506	ASV506		Bacillota	2	2	0	0	0	0	0	0	130	0.000725	130	0	0	0.002947
ASV527	ASV527		Bacillota	2	2	0	0	0	0	0	0	131	0.000725	131	0	0	0.002947
ASV529	ASV529		Bacillota	2	2	0	0	0	0	0	0	132	0.000725	132	0	0	0.002947
ASV535	ASV535		Bacillota	2	2	0	0	0	0	0	0	134	0.000725	134	0	0	0.002947
ASV561	ASV561		Actinomycetota	2	2	0	0	0	0	0	0	135	0.000725	135	0	0	0.002947
ASV568	ASV568		Bacteroidota	2	2	0	0	0	0	0	0	136	0.000725	136	0	0	0.002947
ASV574	ASV574		Pseudomonadota	2	2	0	0	0	0	0	0	137	0.000725	137	0	0	0.002947
ASV583	ASV583		Actinomycetota	2	2	0	0	0	0	0	0	138	0.000725	138	0	0	0.002947
ASV689	ASV689		Pseudomonadota	2	2	0	0	0	0	0	0	139	0.000725	139	0	0	0.002947
ASV712	ASV712		Bacillota	2	2	0	0	0	0	0	0	140	0.000725	140	0	0	0.002947
ASV714	ASV714		Pseudomonadota	2	2	0	0	0	0	0	0	141	0.000725	141	0	0	0.002947
ASV716	ASV716		Pseudomonadota	2	2	0	0	0	0	0	0	142	0.000725	142	0	0	0.002947
ASV720	ASV720		Ascomycota	2	2	0	0	0	0	0	0	143	0.000725	143	0	0	0.002947
ASV725	ASV725		Bacillota	2	2	0	0	0	0	0	0	144	0.000725	144	0	0	0.002947
ASV734	ASV734		Actinomycetota	2	2	0	0	0	0	0	0	145	0.000725	145	0	0	0.002947
ASV750	ASV750		Bacillota	2	2	0	0	0	0	0	0	146	0.000725	146	0	0	0.002947
ASV773	ASV773		Actinomycetota	2	2	0	0	0	0	0	0	148	0.000725	148	0	0	0.002947
ASV785	ASV785		Pseudomonadota	2	2	0	0	0	0	0	0	149	0.000725	149	0	0	0.002947
ASV812	ASV812		Actinomycetota	2	2	0	0	0	0	0	0	150	0.000725	150	0	0	0.002947
ASV845	ASV845		Pseudomonadota	2	2	0	0	0	0	0	0	151	0.000725	151	0	0	0.002947
ASV857	ASV857		Pseudomonadota	2	2	0	0	0	0	0	0	153	0.000725	153	0	0	0.002947
ASV874	ASV874		Negarnaviricota	2	2	0	0	0	0	0	0	154	0.000725	154	0	0	0.002947
ASV880	ASV880		Actinomycetota	2	2	0	0	0	0	0	0	155	0.000725	155	0	0	0.002947
ASV888	ASV888		Pseudomonadota	2	2	0	0	0	0	0	0	156	0.000725	156	0	0	0.002947
ASV952	ASV952		Pseudomonadota	2	2	0	0	0	0	0	0	157	0.000725	157	0	0	0.002947
ASV961	ASV961		Pseudomonadota	2	2	0	0	0	0	0	0	158	0.000725	158	0	0	0.002947
ASV962	ASV962		Pseudomonadota	2	2	0	0	0	0	0	0	159	0.000725	159	0	0	0.002947
ASV991	ASV991		Mycoplasmatota	2	2	0	0	0	0	0	0	160	0.000725	160	0	0	0.002947
ASV1027	ASV1027		Pseudomonadota	2	2	0	0	0	0	0	0	161	0.000725	161	0	0	0.002947
ASV1057	ASV1057		Ascomycota	2	2	0	0	0	0	0	0	164	0.000725	164	0	0	0.002947
ASV1068	ASV1068		Pisuviricota	2	2	0	0	0	0	0	0	165	0.000725	165	0	0	0.002947
ASV1108	ASV1108		Thermodesulfobacteriota	2	2	0	0	0	0	0	0	166	0.000725	166	0	0	0.002947

## Sheet: S2
Table S2 Microbiome Connectivity Data of Survival Group
Id	Label	timeset	phylum	degree	weighted degree	Eccentricity	closnesscentrality	harmonicclosnesscentrality	betweenesscentrality	Authority	Hub	modularity_class	pageranks	componentnumber	clustering	triangles	eigencentrality
ASV158	ASV158		Bacillota	5	6.98898	1	1	1	3	0	0	63	0.004348	9	0	0	0.850566
ASV111	ASV111		Bacillota	4	5.36243	1	1	1	0	0.333333	0.333333	34	0.0025	35	0.333333	1	1
ASV113	ASV113		Bacillota	4	5.32869	1	1	1	0	0.333333	0.333333	34	0.0025	35	0.333333	1	1
ASV279	ASV279		Bacillota	4	5.33282	1	1	1	0	0.333333	0.333333	34	0.0025	35	0.333333	1	1
ASV328	ASV328		Bacillota	4	5.30956	1	1	1	1	0	0	35	0.003116	36	0	0	0.420302
ASV469	ASV469		Pseudomonadota	4	5.34954	1	1	1	1	0	0	66	0.003116	66	0	0	0.420302
ASV807	ASV807		Bacteroidota	4	5.62718	1	1	1	0	0.333333	0.333333	170	0.0025	170	0.333333	1	1
ASV929	ASV929		Actinomycetota	4	5.25442	1	1	1	0	0.333333	0.333333	170	0.0025	170	0.333333	1	1
ASV1091	ASV1091		Bacillota	4	5.62687	1	1	1	0	0.333333	0.333333	170	0.0025	170	0.333333	1	1
ASV981	ASV981		Pseudomonadota	4	5.57329	1	1	1	1	0	0	172	0.003116	172	0	0	0.420302
ASV1346	ASV1346		Pseudomonadota	4	6	1	1	1	0	0.333333	0.333333	193	0.0025	193	0.333333	1	1
ASV1347	ASV1347		Pseudomonadota	4	6	1	1	1	0	0.333333	0.333333	193	0.0025	193	0.333333	1	1
ASV1348	ASV1348		Pseudomonadota	4	6	1	1	1	0	0.333333	0.333333	193	0.0025	193	0.333333	1	1
ASV25	ASV25		Bacillota	3	3.60639	2	0.6	0.666667	0	0	0	63	0.001391	9	0	0	0.490781
ASV33	ASV33		Actinomycetota	3	3.62788	1	1	1	0	0	0	12	0.001884	13	0	0	0.157106
ASV181	ASV181		Actinomycetota	3	3.62788	1	1	1	0	0	0	12	0.001884	13	0	0	0.157106
ASV46	ASV46		Pseudomonadota	3	3.89138	1	1	1	0	0	0	21	0.001884	22	1	1	0.157106
ASV48	ASV48		Pseudomonadota	3	3.89138	1	1	1	0	0	0	21	0.001884	22	1	1	0.157106
ASV112	ASV112		Bacillota	3	3.6328	2	0.666667	0.75	0	0	0	35	0.001576	36	0	0	0.296996
ASV114	ASV114		Bacillota	3	3.94663	1	1	1	0	0	0	36	0.001884	37	1	1	0.157106
ASV115	ASV115		Bacillota	3	3.94663	1	1	1	0	0	0	36	0.001884	37	1	1	0.157106
ASV144	ASV144		Pseudomonadota	3	3.66696	1	1	1	0	0	0	53	0.001884	54	1	1	0.157106
ASV145	ASV145		Pseudomonadota	3	3.66696	1	1	1	0	0	0	53	0.001884	54	1	1	0.157106
ASV153	ASV153		Bacillota	3	3.82731	1	1	1	0	0	0	58	0.001884	59	1	1	0.157106
ASV517	ASV517		Bacillota	3	3.82731	1	1	1	0	0	0	58	0.001884	59	1	1	0.157106
ASV178	ASV178		Bacillota	3	3.75151	2	0.6	0.666667	0	0	0	63	0.001391	9	0	0	0.490781
ASV179	ASV179		Bacillota	3	3.63108	2	0.6	0.666667	0	0	0	63	0.001391	9	0	0	0.490781
ASV163	ASV163		Pseudomonadota	3	3.73833	2	0.666667	0.75	0	0	0	66	0.001576	66	0	0	0.296996
ASV182	ASV182		Bacteroidota	3	3.95404	1	1	1	0	0	0	75	0.001884	75	1	1	0.157106
ASV183	ASV183		Bacteroidota	3	3.95404	1	1	1	0	0	0	75	0.001884	75	1	1	0.157106
ASV284	ASV284		Actinomycetota	3	3.72147	1	1	1	0	0	0	109	0.001884	109	1	1	0.157106
ASV546	ASV546		Bacillota	3	3.72147	1	1	1	0	0	0	109	0.001884	109	1	1	0.157106
ASV292	ASV292		Pseudomonadota	3	4	1	1	1	0	0	0	110	0.001884	110	1	1	0.157106
ASV1220	ASV1220		Preplasmiviricota	3	4	1	1	1	0	0	0	110	0.001884	110	1	1	0.157106
ASV327	ASV327		Bacillota	3	3.67675	2	0.666667	0.75	0	0	0	35	0.001576	36	0	0	0.296996
ASV421	ASV421		Pseudomonadota	3	3.64624	1	1	1	0	0	0	128	0.001884	128	1	1	0.157106
ASV436	ASV436		Pseudomonadota	3	3.64624	1	1	1	0	0	0	128	0.001884	128	1	1	0.157106
ASV431	ASV431		Pseudomonadota	3	3.71957	1	1	1	0	0	0	131	0.001884	131	1	1	0.157106
ASV810	ASV810		Bacteroidota	3	3.71957	1	1	1	0	0	0	131	0.001884	131	1	1	0.157106
ASV690	ASV690		Pseudomonadota	3	3.6112	2	0.666667	0.75	0	0	0	66	0.001576	66	0	0	0.296996
ASV511	ASV511		Bacillota	3	3.73006	1	1	1	0	0	0	142	0.001884	142	1	1	0.157106
ASV1449	ASV1449		Bacillota	3	3.73006	1	1	1	0	0	0	142	0.001884	142	1	1	0.157106
ASV571	ASV571		Bacteroidota	3	3.69695	1	1	1	0	0	0	152	0.001884	152	1	1	0.157106
ASV579	ASV579		Pseudomonadota	3	3.69695	1	1	1	0	0	0	152	0.001884	152	1	1	0.157106
ASV865	ASV865		Pseudomonadota	3	3.70438	2	0.666667	0.75	0	0	0	172	0.001576	172	0	0	0.296996
ASV977	ASV977		Pseudomonadota	3	3.86891	2	0.666667	0.75	0	0	0	172	0.001576	172	0	0	0.296996
ASV1075	ASV1075		Bacillota	3	4	1	1	1	0	0	0	185	0.001884	185	1	1	0.157106
ASV1701	ASV1701		Bacillota	3	4	1	1	1	0	0	0	185	0.001884	185	1	1	0.157106
ASV1524	ASV1524		Chlamydiota	3	4	1	1	1	0	0	0	197	0.001884	197	1	1	0.157106
ASV1525	ASV1525		Chlamydiota	3	4	1	1	1	0	0	0	197	0.001884	197	1	1	0.157106
ASV1724	ASV1724		Actinomycetota	3	4	1	1	1	0	0	0	199	0.001884	199	1	1	0.157106
ASV1742	ASV1742		Pseudomonadota	3	4	1	1	1	0	0	0	199	0.001884	199	1	1	0.157106
ASV1	ASV1		Pseudomonadota	2	2	0	0	0	0	0	0	0	0.000652	0	0	0	0.017121
ASV2	ASV2		Pseudomonadota	2	2	0	0	0	0	0	0	1	0.000652	1	0	0	0.017121
ASV4	ASV4		Chordata	2	2	0	0	0	0	0	0	2	0.000652	2	0	0	0.017121
ASV6	ASV6		Bacillota	2	2	0	0	0	0	0	0	3	0.000652	3	0	0	0.017121
ASV9	ASV9		Bacillota	2	2	0	0	0	0	0	0	4	0.000652	4	0	0	0.017121
ASV16	ASV16		Bacillota	2	2	0	0	0	0	0	0	5	0.000652	5	0	0	0.017121
ASV21	ASV21		Bacillota	2	2	0	0	0	0	0	0	6	0.000652	6	0	0	0.017121
ASV22	ASV22		Bacillota	2	2	0	0	0	0	0	0	7	0.000652	7	0	0	0.017121
ASV24	ASV24		Bacillota	2	2	0	0	0	0	0	0	8	0.000652	8	0	0	0.017121
ASV29	ASV29		Actinomycetota	2	2	0	0	0	0	0	0	9	0.000652	10	0	0	0.017121
ASV30	ASV30		Actinomycetota	2	2	0	0	0	0	0	0	10	0.000652	11	0	0	0.017121
ASV31	ASV31		Actinomycetota	2	2	0	0	0	0	0	0	11	0.000652	12	0	0	0.017121
ASV35	ASV35		Actinomycetota	2	2	0	0	0	0	0	0	13	0.000652	14	0	0	0.017121
ASV37	ASV37		Pseudomonadota	2	2	0	0	0	0	0	0	14	0.000652	15	0	0	0.017121
ASV38	ASV38		Pseudomonadota	2	2	0	0	0	0	0	0	15	0.000652	16	0	0	0.017121
ASV39	ASV39		Pseudomonadota	2	2	0	0	0	0	0	0	16	0.000652	17	0	0	0.017121
ASV41	ASV41		Ascomycota	2	2	0	0	0	0	0	0	17	0.000652	18	0	0	0.017121
ASV43	ASV43		Ascomycota	2	2	0	0	0	0	0	0	18	0.000652	19	0	0	0.017121
ASV44	ASV44		Peploviricota	2	2	0	0	0	0	0	0	19	0.000652	20	0	0	0.017121
ASV45	ASV45		Peploviricota	2	2	0	0	0	0	0	0	20	0.000652	21	0	0	0.017121
ASV50	ASV50		Pseudomonadota	2	2	0	0	0	0	0	0	22	0.000652	23	0	0	0.017121
ASV53	ASV53		Pseudomonadota	2	2	0	0	0	0	0	0	23	0.000652	24	0	0	0.017121
ASV54	ASV54		Pseudomonadota	2	2	0	0	0	0	0	0	24	0.000652	25	0	0	0.017121
ASV71	ASV71		Pseudomonadota	2	2	0	0	0	0	0	0	25	0.000652	26	0	0	0.017121
ASV72	ASV72		Pseudomonadota	2	2	0	0	0	0	0	0	26	0.000652	27	0	0	0.017121
ASV92	ASV92		Pseudomonadota	2	2	0	0	0	0	0	0	27	0.000652	28	0	0	0.017121
ASV97	ASV97		Pseudomonadota	2	2	0	0	0	0	0	0	28	0.000652	29	0	0	0.017121
ASV104	ASV104		Actinomycetota	2	2	0	0	0	0	0	0	29	0.000652	30	0	0	0.017121
ASV105	ASV105		Actinomycetota	2	2	0	0	0	0	0	0	30	0.000652	31	0	0	0.017121
ASV107	ASV107		Actinomycetota	2	2	0	0	0	0	0	0	31	0.000652	32	0	0	0.017121
ASV109	ASV109		Bacillota	2	2	0	0	0	0	0	0	32	0.000652	33	0	0	0.017121
ASV110	ASV110		Bacillota	2	2	0	0	0	0	0	0	33	0.000652	34	0	0	0.017121
ASV117	ASV117		Bacteroidota	2	2	0	0	0	0	0	0	37	0.000652	38	0	0	0.017121
ASV118	ASV118		Bacteroidota	2	2	0	0	0	0	0	0	38	0.000652	39	0	0	0.017121
ASV119	ASV119		Bacteroidota	2	2	0	0	0	0	0	0	39	0.000652	40	0	0	0.017121
ASV121	ASV121		Fusobacteriota	2	2	0	0	0	0	0	0	40	0.000652	41	0	0	0.017121
ASV122	ASV122		Ascomycota	2	2	0	0	0	0	0	0	41	0.000652	42	0	0	0.017121
ASV123	ASV123		Ascomycota	2	2	0	0	0	0	0	0	42	0.000652	43	0	0	0.017121
ASV124	ASV124		Ascomycota	2	2	0	0	0	0	0	0	43	0.000652	44	0	0	0.017121
ASV125	ASV125		Ascomycota	2	2	0	0	0	0	0	0	44	0.000652	45	0	0	0.017121
ASV126	ASV126		Ascomycota	2	2	0	0	0	0	0	0	45	0.000652	46	0	0	0.017121
ASV127	ASV127		Ascomycota	2	2	0	0	0	0	0	0	46	0.000652	47	0	0	0.017121
ASV128	ASV128		Ascomycota	2	2	0	0	0	0	0	0	47	0.000652	48	0	0	0.017121
ASV134	ASV134		Ascomycota	2	2	0	0	0	0	0	0	48	0.000652	49	0	0	0.017121
ASV137	ASV137		Pseudomonadota	2	2	0	0	0	0	0	0	49	0.000652	50	0	0	0.017121
ASV139	ASV139		Pseudomonadota	2	2	0	0	0	0	0	0	50	0.000652	51	0	0	0.017121
ASV140	ASV140		Pseudomonadota	2	2	0	0	0	0	0	0	51	0.000652	52	0	0	0.017121
ASV143	ASV143		Pseudomonadota	2	2	0	0	0	0	0	0	52	0.000652	53	0	0	0.017121
ASV149	ASV149		Pisuviricota	2	2	0	0	0	0	0	0	54	0.000652	55	0	0	0.017121
ASV150	ASV150		Peploviricota	2	2	0	0	0	0	0	0	55	0.000652	56	0	0	0.017121
ASV151	ASV151		Bacillota	2	2	0	0	0	0	0	0	56	0.000652	57	0	0	0.017121
ASV152	ASV152		Bacillota	2	2	0	0	0	0	0	0	57	0.000652	58	0	0	0.017121
ASV154	ASV154		Bacillota	2	2	0	0	0	0	0	0	59	0.000652	60	0	0	0.017121
ASV155	ASV155		Bacillota	2	2	0	0	0	0	0	0	60	0.000652	61	0	0	0.017121
ASV156	ASV156		Bacillota	2	2	0	0	0	0	0	0	61	0.000652	62	0	0	0.017121
ASV157	ASV157		Bacillota	2	2	0	0	0	0	0	0	62	0.000652	63	0	0	0.017121
ASV159	ASV159		Actinomycetota	2	2	0	0	0	0	0	0	64	0.000652	64	0	0	0.017121
ASV160	ASV160		Bacteroidota	2	2	0	0	0	0	0	0	65	0.000652	65	0	0	0.017121
ASV164	ASV164		Pseudomonadota	2	2	0	0	0	0	0	0	67	0.000652	67	0	0	0.017121
ASV167	ASV167		Negarnaviricota	2	2	0	0	0	0	0	0	68	0.000652	68	0	0	0.017121
ASV168	ASV168		Negarnaviricota	2	2	0	0	0	0	0	0	69	0.000652	69	0	0	0.017121
ASV169	ASV169		Peploviricota	2	2	0	0	0	0	0	0	70	0.000652	70	0	0	0.017121
ASV170	ASV170		Bacillota	2	2	0	0	0	0	0	0	71	0.000652	71	0	0	0.017121
ASV171	ASV171		Bacillota	2	2	0	0	0	0	0	0	72	0.000652	72	0	0	0.017121
ASV172	ASV172		Bacillota	2	2	0	0	0	0	0	0	73	0.000652	73	0	0	0.017121
ASV174	ASV174		Bacillota	2	2	0	0	0	0	0	0	74	0.000652	74	0	0	0.017121
ASV186	ASV186		Bacteroidota	2	2	0	0	0	0	0	0	76	0.000652	76	0	0	0.017121
ASV187	ASV187		Bacteroidota	2	2	0	0	0	0	0	0	77	0.000652	77	0	0	0.017121
ASV189	ASV189		Pseudomonadota	2	2	0	0	0	0	0	0	78	0.000652	78	0	0	0.017121
ASV190	ASV190		Pseudomonadota	2	2	0	0	0	0	0	0	79	0.000652	79	0	0	0.017121
ASV191	ASV191		Pseudomonadota	2	2	0	0	0	0	0	0	80	0.000652	80	0	0	0.017121
ASV192	ASV192		Pseudomonadota	2	2	0	0	0	0	0	0	81	0.000652	81	0	0	0.017121
ASV193	ASV193		Pseudomonadota	2	2	0	0	0	0	0	0	82	0.000652	82	0	0	0.017121
ASV195	ASV195		Pseudomonadota	2	2	0	0	0	0	0	0	83	0.000652	83	0	0	0.017121
ASV196	ASV196		Pseudomonadota	2	2	0	0	0	0	0	0	84	0.000652	84	0	0	0.017121
ASV198	ASV198		Pseudomonadota	2	2	0	0	0	0	0	0	85	0.000652	85	0	0	0.017121
ASV199	ASV199		Pseudomonadota	2	2	0	0	0	0	0	0	86	0.000652	86	0	0	0.017121
ASV202	ASV202		Ascomycota	2	2	0	0	0	0	0	0	87	0.000652	87	0	0	0.017121
ASV203	ASV203		Ascomycota	2	2	0	0	0	0	0	0	88	0.000652	88	0	0	0.017121
ASV208	ASV208		Bacillota	2	2	0	0	0	0	0	0	89	0.000652	89	0	0	0.017121
ASV217	ASV217		Bacillota	2	2	0	0	0	0	0	0	90	0.000652	90	0	0	0.017121
ASV220	ASV220		Bacillota	2	2	0	0	0	0	0	0	91	0.000652	91	0	0	0.017121
ASV223	ASV223		Bacillota	2	2	0	0	0	0	0	0	92	0.000652	92	0	0	0.017121
ASV228	ASV228		Bacillota	2	2	0	0	0	0	0	0	93	0.000652	93	0	0	0.017121
ASV229	ASV229		Bacillota	2	2	0	0	0	0	0	0	94	0.000652	94	0	0	0.017121
ASV231	ASV231		Bacillota	2	2	0	0	0	0	0	0	95	0.000652	95	0	0	0.017121
ASV233	ASV233		Bacillota	2	2	0	0	0	0	0	0	96	0.000652	96	0	0	0.017121
ASV235	ASV235		Bacillota	2	2	0	0	0	0	0	0	97	0.000652	97	0	0	0.017121
ASV236	ASV236		Bacillota	2	2	0	0	0	0	0	0	98	0.000652	98	0	0	0.017121
ASV257	ASV257		Bacteroidota	2	2	0	0	0	0	0	0	99	0.000652	99	0	0	0.017121
ASV259	ASV259		Bacteroidota	2	2	0	0	0	0	0	0	100	0.000652	100	0	0	0.017121
ASV260	ASV260		Bacteroidota	2	2	0	0	0	0	0	0	101	0.000652	101	0	0	0.017121
ASV261	ASV261		Bacteroidota	2	2	0	0	0	0	0	0	102	0.000652	102	0	0	0.017121
ASV266	ASV266		Bacillota	2	2	0	0	0	0	0	0	103	0.000652	103	0	0	0.017121
ASV267	ASV267		Bacillota	2	2	0	0	0	0	0	0	104	0.000652	104	0	0	0.017121
ASV270	ASV270		Actinomycetota	2	2	0	0	0	0	0	0	105	0.000652	105	0	0	0.017121
ASV271	ASV271		Actinomycetota	2	2	0	0	0	0	0	0	106	0.000652	106	0	0	0.017121
ASV272	ASV272		Actinomycetota	2	2	0	0	0	0	0	0	107	0.000652	107	0	0	0.017121
ASV273	ASV273		Actinomycetota	2	2	0	0	0	0	0	0	108	0.000652	108	0	0	0.017121
ASV300	ASV300		Pseudomonadota	2	2	0	0	0	0	0	0	111	0.000652	111	0	0	0.017121
ASV301	ASV301		Pseudomonadota	2	2	0	0	0	0	0	0	112	0.000652	112	0	0	0.017121
ASV314	ASV314		Actinomycetota	2	2	0	0	0	0	0	0	113	0.000652	113	0	0	0.017121
ASV316	ASV316		Actinomycetota	2	2	0	0	0	0	0	0	114	0.000652	114	0	0	0.017121
ASV324	ASV324		Actinomycetota	2	2	0	0	0	0	0	0	115	0.000652	115	0	0	0.017121
ASV329	ASV329		Bacillota	2	2	0	0	0	0	0	0	116	0.000652	116	0	0	0.017121
ASV347	ASV347		Ascomycota	2	2	0	0	0	0	0	0	117	0.000652	117	0	0	0.017121
ASV360	ASV360		Pseudomonadota	2	2	0	0	0	0	0	0	118	0.000652	118	0	0	0.017121
ASV363	ASV363		Ascomycota	2	2	0	0	0	0	0	0	119	0.000652	119	0	0	0.017121
ASV366	ASV366		Pseudomonadota	2	2	0	0	0	0	0	0	120	0.000652	120	0	0	0.017121
ASV375	ASV375		Actinomycetota	2	2	0	0	0	0	0	0	121	0.000652	121	0	0	0.017121
ASV384	ASV384		Bacillota	2	2	0	0	0	0	0	0	122	0.000652	122	0	0	0.017121
ASV401	ASV401		Basidiomycota	2	2	0	0	0	0	0	0	123	0.000652	123	0	0	0.017121
ASV404	ASV404		Pseudomonadota	2	2	0	0	0	0	0	0	124	0.000652	124	0	0	0.017121
ASV405	ASV405		Pseudomonadota	2	2	0	0	0	0	0	0	125	0.000652	125	0	0	0.017121
ASV406	ASV406		Pseudomonadota	2	2	0	0	0	0	0	0	126	0.000652	126	0	0	0.017121
ASV411	ASV411		Pseudomonadota	2	2	0	0	0	0	0	0	127	0.000652	127	0	0	0.017121
ASV422	ASV422		Pseudomonadota	2	2	0	0	0	0	0	0	129	0.000652	129	0	0	0.017121
ASV424	ASV424		Pseudomonadota	2	2	0	0	0	0	0	0	130	0.000652	130	0	0	0.017121
ASV457	ASV457		Negarnaviricota	2	2	0	0	0	0	0	0	132	0.000652	132	0	0	0.017121
ASV459	ASV459		Pseudomonadota	2	2	0	0	0	0	0	0	133	0.000652	133	0	0	0.017121
ASV465	ASV465		Pseudomonadota	2	2	0	0	0	0	0	0	134	0.000652	134	0	0	0.017121
ASV468	ASV468		Pseudomonadota	2	2	0	0	0	0	0	0	135	0.000652	135	0	0	0.017121
ASV471	ASV471		Pseudomonadota	2	2	0	0	0	0	0	0	136	0.000652	136	0	0	0.017121
ASV487	ASV487		Bacillota	2	2	0	0	0	0	0	0	137	0.000652	137	0	0	0.017121
ASV488	ASV488		Bacillota	2	2	0	0	0	0	0	0	138	0.000652	138	0	0	0.017121
ASV493	ASV493		Ascomycota	2	2	0	0	0	0	0	0	139	0.000652	139	0	0	0.017121
ASV500	ASV500		Bacillota	2	2	0	0	0	0	0	0	140	0.000652	140	0	0	0.017121
ASV505	ASV505		Bacillota	2	2	0	0	0	0	0	0	141	0.000652	141	0	0	0.017121
ASV526	ASV526		Bacillota	2	2	0	0	0	0	0	0	143	0.000652	143	0	0	0.017121
ASV528	ASV528		Bacillota	2	2	0	0	0	0	0	0	144	0.000652	144	0	0	0.017121
ASV532	ASV532		Bacillota	2	2	0	0	0	0	0	0	145	0.000652	145	0	0	0.017121
ASV535	ASV535		Bacillota	2	2	0	0	0	0	0	0	146	0.000652	146	0	0	0.017121
ASV543	ASV543		Bacillota	2	2	0	0	0	0	0	0	147	0.000652	147	0	0	0.017121
ASV545	ASV545		Bacillota	2	2	0	0	0	0	0	0	148	0.000652	148	0	0	0.017121
ASV559	ASV559		Actinomycetota	2	2	0	0	0	0	0	0	149	0.000652	149	0	0	0.017121
ASV562	ASV562		Actinomycetota	2	2	0	0	0	0	0	0	150	0.000652	150	0	0	0.017121
ASV565	ASV565		Actinomycetota	2	2	0	0	0	0	0	0	151	0.000652	151	0	0	0.017121
ASV574	ASV574		Pseudomonadota	2	2	0	0	0	0	0	0	153	0.000652	153	0	0	0.017121
ASV576	ASV576		Pseudomonadota	2	2	0	0	0	0	0	0	154	0.000652	154	0	0	0.017121
ASV582	ASV582		Basidiomycota	2	2	0	0	0	0	0	0	155	0.000652	155	0	0	0.017121
ASV600	ASV600		Actinomycetota	2	2	0	0	0	0	0	0	156	0.000652	156	0	0	0.017121
ASV605	ASV605		Actinomycetota	2	2	0	0	0	0	0	0	157	0.000652	157	0	0	0.017121
ASV710	ASV710		Ascomycota	2	2	0	0	0	0	0	0	158	0.000652	158	0	0	0.017121
ASV714	ASV714		Pseudomonadota	2	2	0	0	0	0	0	0	159	0.000652	159	0	0	0.017121
ASV715	ASV715		Pseudomonadota	2	2	0	0	0	0	0	0	160	0.000652	160	0	0	0.017121
ASV720	ASV720		Ascomycota	2	2	0	0	0	0	0	0	161	0.000652	161	0	0	0.017121
ASV721	ASV721		Ascomycota	2	2	0	0	0	0	0	0	162	0.000652	162	0	0	0.017121
ASV722	ASV722		Ascomycota	2	2	0	0	0	0	0	0	163	0.000652	163	0	0	0.017121
ASV741	ASV741		Pseudomonadota	2	2	0	0	0	0	0	0	164	0.000652	164	0	0	0.017121
ASV742	ASV742		Pseudomonadota	2	2	0	0	0	0	0	0	165	0.000652	165	0	0	0.017121
ASV750	ASV750		Bacillota	2	2	0	0	0	0	0	0	166	0.000652	166	0	0	0.017121
ASV772	ASV772		Actinomycetota	2	2	0	0	0	0	0	0	167	0.000652	167	0	0	0.017121
ASV773	ASV773		Actinomycetota	2	2	0	0	0	0	0	0	168	0.000652	168	0	0	0.017121
ASV795	ASV795		Pseudomonadota	2	2	0	0	0	0	0	0	169	0.000652	169	0	0	0.017121
ASV840	ASV840		Bacteroidota	2	2	0	0	0	0	0	0	171	0.000652	171	0	0	0.017121
ASV875	ASV875		Bacillota	2	2	0	0	0	0	0	0	173	0.000652	173	0	0	0.017121
ASV888	ASV888		Pseudomonadota	2	2	0	0	0	0	0	0	174	0.000652	174	0	0	0.017121
ASV891	ASV891		Pseudomonadota	2	2	0	0	0	0	0	0	175	0.000652	175	0	0	0.017121
ASV952	ASV952		Pseudomonadota	2	2	0	0	0	0	0	0	176	0.000652	176	0	0	0.017121
ASV962	ASV962		Pseudomonadota	2	2	0	0	0	0	0	0	177	0.000652	177	0	0	0.017121
ASV963	ASV963		Pseudomonadota	2	2	0	0	0	0	0	0	178	0.000652	178	0	0	0.017121
ASV1002	ASV1002		Pseudomonadota	2	2	0	0	0	0	0	0	179	0.000652	179	0	0	0.017121
ASV1017	ASV1017		Pseudomonadota	2	2	0	0	0	0	0	0	180	0.000652	180	0	0	0.017121
ASV1030	ASV1030		Actinomycetota	2	2	0	0	0	0	0	0	181	0.000652	181	0	0	0.017121
ASV1052	ASV1052		Mycoplasmatota	2	2	0	0	0	0	0	0	182	0.000652	182	0	0	0.017121
ASV1057	ASV1057		Ascomycota	2	2	0	0	0	0	0	0	183	0.000652	183	0	0	0.017121
ASV1068	ASV1068		Pisuviricota	2	2	0	0	0	0	0	0	184	0.000652	184	0	0	0.017121
ASV1153	ASV1153		Basidiomycota	2	2	0	0	0	0	0	0	186	0.000652	186	0	0	0.017121
ASV1173	ASV1173		Pisuviricota	2	2	0	0	0	0	0	0	187	0.000652	187	0	0	0.017121
ASV1200	ASV1200		Pseudomonadota	2	2	0	0	0	0	0	0	188	0.000652	188	0	0	0.017121
ASV1249	ASV1249		Actinomycetota	2	2	0	0	0	0	0	0	189	0.000652	189	0	0	0.017121
ASV1267	ASV1267		Pseudomonadota	2	2	0	0	0	0	0	0	190	0.000652	190	0	0	0.017121
ASV1298	ASV1298		Actinomycetota	2	2	0	0	0	0	0	0	191	0.000652	191	0	0	0.017121
ASV1316	ASV1316		Bacteroidota	2	2	0	0	0	0	0	0	192	0.000652	192	0	0	0.017121
ASV1395	ASV1395		Bacillota	2	2	0	0	0	0	0	0	194	0.000652	194	0	0	0.017121
ASV1446	ASV1446		Negarnaviricota	2	2	0	0	0	0	0	0	195	0.000652	195	0	0	0.017121
ASV1458	ASV1458		Pseudomonadota	2	2	0	0	0	0	0	0	196	0.000652	196	0	0	0.017121
ASV1526	ASV1526		Chlamydiota	2	2	0	0	0	0	0	0	198	0.000652	198	0	0	0.017121

## Sheet: S3
Table S3 The Annotation Table for Each Module
taxonomy	kingdom	phylum	class	order	family	genus	species
ASV1	Bacteria	Pseudomonadota	Gammaproteobacteria	Enterobacterales	Enterobacteriaceae	Klebsiella	pneumoniae
ASV2	Bacteria	Pseudomonadota	Gammaproteobacteria	Enterobacterales	Enterobacteriaceae	Klebsiella	quasipneumoniae
ASV3	Bacteria	Pseudomonadota	Gammaproteobacteria	Enterobacterales	Enterobacteriaceae	Klebsiella	africana
ASV4	Eukaryota	Chordata	Mammalia	Primates	Hominidae	Homo	sapiens
ASV5	Eukaryota	Ascomycota	Saccharomycetes	Saccharomycetales	Saccharomycetaceae	Saccharomyces	cerevisiae
ASV6	Bacteria	Bacillota	Bacilli	Lactobacillales	Enterococcaceae	Enterococcus	faecium
ASV7	Bacteria	Bacillota	Bacilli	Lactobacillales	Enterococcaceae	Enterococcus	sp. DA9
ASV8	Bacteria	Bacillota	Bacilli	Lactobacillales	Enterococcaceae	Enterococcus	sp. FDAARGOS_553
ASV9	Bacteria	Bacillota	Bacilli	Lactobacillales	Enterococcaceae	Enterococcus	faecalis
ASV10	Bacteria	Bacillota	Bacilli	Lactobacillales	Enterococcaceae	Enterococcus	durans
ASV11	Bacteria	Bacillota	Bacilli	Lactobacillales	Enterococcaceae	Enterococcus	lactis
ASV12	Bacteria	Bacillota	Bacilli	Lactobacillales	Enterococcaceae	Enterococcus	mundtii
ASV13	Bacteria	Bacillota	Bacilli	Lactobacillales	Enterococcaceae	Enterococcus	avium
ASV14	Bacteria	Bacillota	Bacilli	Lactobacillales	Enterococcaceae	Enterococcus	hirae
ASV15	Bacteria	Bacillota	Bacilli	Lactobacillales	Enterococcaceae	Enterococcus	casseliflavus
ASV16	Bacteria	Bacillota	Bacilli	Lactobacillales	Aerococcaceae	Abiotrophia	defectiva
ASV17	Bacteria	Bacillota	Bacilli	Lactobacillales	Lactobacillaceae	Lacticaseibacillus	paracasei
ASV18	Bacteria	Bacillota	Bacilli	Lactobacillales	Lactobacillaceae	Schleiferilactobacillus	harbinensis
ASV19	Bacteria	Bacillota	Bacilli	Lactobacillales	Lactobacillaceae	Ligilactobacillus	salivarius
ASV20	Bacteria	Bacillota	Bacilli	Lactobacillales	Streptococcaceae	Streptococcus	infantis
ASV21	Bacteria	Bacillota	Bacilli	Bacillales	Staphylococcaceae	Staphylococcus	aureus
ASV22	Bacteria	Bacillota	Bacilli	Bacillales	Staphylococcaceae	Staphylococcus	epidermidis
ASV23	Bacteria	Bacillota	Bacilli	Bacillales	Bacillaceae	Heyndrickxia	oleronia
ASV24	Bacteria	Bacillota	Negativicutes	Veillonellales	Veillonellaceae	Veillonella	parvula
ASV25	Bacteria	Bacillota	Negativicutes	Veillonellales	Veillonellaceae	Veillonella	atypica
ASV26	Bacteria	Bacillota	Clostridia	Eubacteriales	Lachnospiraceae	Butyrivibrio	crossotus
ASV27	Bacteria	Bacillota	Clostridia	Eubacteriales	Peptostreptococcaceae	Clostridioides	difficile
ASV28	Bacteria	Bacillota	Clostridia	Eubacteriales	Eubacteriaceae	Eubacterium	callanderi
ASV29	Bacteria	Actinomycetota	Actinomycetes	Micrococcales	Micrococcaceae	Rothia	mucilaginosa
ASV30	Bacteria	Actinomycetota	Actinomycetes	Micrococcales	Micrococcaceae	Rothia	dentocariosa
ASV31	Bacteria	Actinomycetota	Actinomycetes	Micrococcales	Micrococcaceae	Rothia	aeria
ASV32	Bacteria	Actinomycetota	Actinomycetes	Actinomycetales	Actinomycetaceae	Actinomyces	israelii
ASV33	Bacteria	Actinomycetota	Actinomycetes	Actinomycetales	Actinomycetaceae	Schaalia	odontolytica
ASV34	Bacteria	Actinomycetota	Actinomycetes	Actinomycetales	Actinomycetaceae	Arcanobacterium	haemolyticum
ASV35	Bacteria	Actinomycetota	Actinomycetes	Propionibacteriales	Propionibacteriaceae	Cutibacterium	acnes
ASV36	Bacteria	Mycoplasmatota		Mycoplasmoidales	Metamycoplasmataceae	Metamycoplasma	salivarium
ASV37	Bacteria	Pseudomonadota	Betaproteobacteria	Burkholderiales	Burkholderiaceae	Lautropia	mirabilis
ASV38	Bacteria	Pseudomonadota	Betaproteobacteria	Burkholderiales	Burkholderiaceae	Ralstonia	pickettii
ASV39	Bacteria	Pseudomonadota	Alphaproteobacteria	Hyphomicrobiales	Nitrobacteraceae	Bradyrhizobium	sp. BTAi1
ASV40	Bacteria	Campylobacterota	Epsilonproteobacteria	Campylobacterales	Campylobacteraceae	Campylobacter	gracilis
ASV41	Eukaryota	Ascomycota	Saccharomycetes	Saccharomycetales	Saccharomycetaceae	Nakaseomyces	glabratus
ASV42	Eukaryota	Ascomycota	Saccharomycetes	Saccharomycetales	Phaffomycetaceae	Komagataella	phaffii
ASV43	Eukaryota	Ascomycota	Saccharomycetes	Saccharomycetales	Pichiaceae	Pichia	kudriavzevii
ASV44	Viruses	Peploviricota	Herviviricetes	Herpesvirales	Orthoherpesviridae	Lymphocryptovirus	humangamma4
ASV45	Viruses	Peploviricota	Herviviricetes	Herpesvirales	Orthoherpesviridae	Simplexvirus	humanalpha1
ASV46	Bacteria	Pseudomonadota	Gammaproteobacteria	Enterobacterales	Enterobacteriaceae	Klebsiella	variicola
ASV47	Bacteria	Pseudomonadota	Gammaproteobacteria	Enterobacterales	Enterobacteriaceae	Klebsiella	oxytoca
ASV48	Bacteria	Pseudomonadota	Gammaproteobacteria	Enterobacterales	Enterobacteriaceae	Klebsiella	quasivariicola
ASV49	Bacteria	Pseudomonadota	Gammaproteobacteria	Enterobacterales	Enterobacteriaceae	Klebsiella	aerogenes
ASV50	Bacteria	Pseudomonadota	Gammaproteobacteria	Enterobacterales	Enterobacteriaceae	Klebsiella	michiganensis
ASV51	Bacteria	Pseudomonadota	Gammaproteobacteria	Enterobacterales	Enterobacteriaceae	Klebsiella	huaxiensis
ASV52	Bacteria	Pseudomonadota	Gammaproteobacteria	Enterobacterales	Enterobacteriaceae	Raoultella	sp. HC6
ASV53	Bacteria	Pseudomonadota	Gammaproteobacteria	Enterobacterales	Enterobacteriaceae	Salmonella	enterica
ASV54	Bacteria	Pseudomonadota	Gammaproteobacteria	Enterobacterales	Enterobacteriaceae	Escherichia	coli
ASV55	Bacteria	Pseudomonadota	Gammaproteobacteria	Enterobacterales	Enterobacteriaceae	Citrobacter	freundii
ASV56	Bacteria	Pseudomonadota	Gammaproteobacteria	Enterobacterales	Enterobacteriaceae	Citrobacter	portucalensis
ASV57	Bacteria	Pseudomonadota	Gammaproteobacteria	Enterobacterales	Enterobacteriaceae	Citrobacter	braakii
ASV58	Bacteria	Pseudomonadota	Gammaproteobacteria	Enterobacterales	Enterobacteriaceae	Cedecea	lapagei
ASV59	Bacteria	Pseudomonadota	Gammaproteobacteria	Enterobacterales	Enterobacteriaceae	Cedecea	neteri
ASV60	Bacteria	Pseudomonadota	Gammaproteobacteria	Enterobacterales	Enterobacteriaceae	Enterobacter	roggenkampii
ASV61	Bacteria	Pseudomonadota	Gammaproteobacteria	Enterobacterales	Enterobacteriaceae	Cronobacter	dublinensis
ASV62	Bacteria	Pseudomonadota	Gammaproteobacteria	Enterobacterales	Enterobacteriaceae	Cronobacter	condimenti
ASV63	Bacteria	Pseudomonadota	Gammaproteobacteria	Enterobacterales	Enterobacteriaceae	Siccibacter	colletis
ASV64	Bacteria	Pseudomonadota	Gammaproteobacteria	Enterobacterales	Enterobacteriaceae	Scandinavium	goeteborgense
ASV65	Bacteria	Pseudomonadota	Gammaproteobacteria	Enterobacterales	Enterobacteriaceae	Plesiomonas	shigelloides
ASV66	Bacteria	Pseudomonadota	Gammaproteobacteria	Enterobacterales	Enterobacteriaceae	Kluyvera	ascorbata
ASV67	Bacteria	Pseudomonadota	Gammaproteobacteria	Enterobacterales	Enterobacteriaceae	Buttiauxella	agrestis
ASV68	Bacteria	Pseudomonadota	Gammaproteobacteria	Enterobacterales	Enterobacteriaceae	Trabulsiella	odontotermitis
ASV69	Bacteria	Pseudomonadota	Gammaproteobacteria	Enterobacterales	Enterobacteriaceae	Pluralibacter	[Enterobacter] lignolyticus
ASV70	Bacteria	Pseudomonadota	Gammaproteobacteria	Enterobacterales	Enterobacteriaceae	Atlantibacter	hermannii
ASV71	Bacteria	Pseudomonadota	Gammaproteobacteria	Enterobacterales	Erwiniaceae	Pantoea	agglomerans
ASV72	Bacteria	Pseudomonadota	Gammaproteobacteria	Enterobacterales	Erwiniaceae	Pantoea	alhagi
ASV73	Bacteria	Pseudomonadota	Gammaproteobacteria	Enterobacterales	Erwiniaceae	Pantoea	anthophila
ASV74	Bacteria	Pseudomonadota	Gammaproteobacteria	Enterobacterales	Erwiniaceae	Pantoea	soli
ASV75	Bacteria	Pseudomonadota	Gammaproteobacteria	Enterobacterales	Erwiniaceae	Mixta	calida
ASV76	Bacteria	Pseudomonadota	Gammaproteobacteria	Enterobacterales	Erwiniaceae	Mixta	intestinalis
ASV77	Bacteria	Pseudomonadota	Gammaproteobacteria	Enterobacterales	Erwiniaceae	Winslowiella	toletana
ASV78	Bacteria	Pseudomonadota	Gammaproteobacteria	Enterobacterales	Erwiniaceae	Erwinia	tasmaniensis
ASV79	Bacteria	Pseudomonadota	Gammaproteobacteria	Enterobacterales	Yersiniaceae	Serratia	grimesii
ASV80	Bacteria	Pseudomonadota	Gammaproteobacteria	Enterobacterales	Yersiniaceae	Serratia	plymuthica
ASV81	Bacteria	Pseudomonadota	Gammaproteobacteria	Enterobacterales	Yersiniaceae	Yersinia	mollaretii
ASV82	Bacteria	Pseudomonadota	Gammaproteobacteria	Enterobacterales	Yersiniaceae	Rouxiella	badensis
ASV83	Bacteria	Pseudomonadota	Gammaproteobacteria	Enterobacterales	Pectobacteriaceae	Dickeya	sp. NCPPB 3274
ASV84	Bacteria	Pseudomonadota	Gammaproteobacteria	Enterobacterales	Pectobacteriaceae	Dickeya	dadantii
ASV85	Bacteria	Pseudomonadota	Gammaproteobacteria	Enterobacterales	Pectobacteriaceae	Lonsdalea	britannica
ASV86	Bacteria	Pseudomonadota	Gammaproteobacteria	Enterobacterales	Hafniaceae	Edwardsiella	ictaluri
ASV87	Bacteria	Pseudomonadota	Gammaproteobacteria	Enterobacterales	Morganellaceae	Xenorhabdus	budapestensis
ASV88	Bacteria	Pseudomonadota	Gammaproteobacteria	Pseudomonadales	Pseudomonadaceae	Pseudomonas	sp. CIP-10
ASV89	Bacteria	Pseudomonadota	Gammaproteobacteria	Pseudomonadales	Pseudomonadaceae	Pseudomonas	fulva
ASV90	Bacteria	Pseudomonadota	Gammaproteobacteria	Pseudomonadales	Pseudomonadaceae	Pseudomonas	anuradhapurensis
ASV91	Bacteria	Pseudomonadota	Gammaproteobacteria	Pseudomonadales	Pseudomonadaceae	Denitrificimonas	caeni
ASV92	Bacteria	Pseudomonadota	Gammaproteobacteria	Xanthomonadales	Xanthomonadaceae	Stenotrophomonas	maltophilia
ASV93	Bacteria	Pseudomonadota	Gammaproteobacteria	Vibrionales	Vibrionaceae	Photobacterium	sp. CCB-ST2H9
ASV94	Bacteria	Pseudomonadota	Gammaproteobacteria	Vibrionales	Vibrionaceae	Vibrio	sp. 16
ASV95	Bacteria	Pseudomonadota	Gammaproteobacteria	Pasteurellales	Pasteurellaceae	Aggregatibacter	actinomycetemcomitans
ASV96	Bacteria	Pseudomonadota	Gammaproteobacteria	Alteromonadales	Pseudoalteromonadaceae	Pseudoalteromonas	rubra
ASV97	Bacteria	Pseudomonadota	Gammaproteobacteria	Cardiobacteriales	Cardiobacteriaceae	Cardiobacterium	hominis
ASV98	Bacteria	Pseudomonadota	Gammaproteobacteria	Oceanospirillales	Hahellaceae	Hahella	sp. HNIBRBA332
ASV99	Bacteria	Pseudomonadota	Alphaproteobacteria	Sphingomonadales	Erythrobacteraceae	Croceicoccus	marinus
ASV100	Bacteria	Pseudomonadota	Alphaproteobacteria	Sphingomonadales	Sphingomonadaceae	Sphingomonas	bisphenolicum
ASV101	Bacteria	Pseudomonadota	Alphaproteobacteria	Rhodobacterales	Paracoccaceae	Paracoccus	aestuarii
ASV102	Bacteria	Pseudomonadota	Betaproteobacteria	Neisseriales	Chromobacteriaceae	Aquitalea	denitrificans
ASV103	Bacteria	Pseudomonadota	Betaproteobacteria	Burkholderiales	Burkholderiaceae	Paraburkholderia	caribensis
ASV104	Bacteria	Actinomycetota	Actinomycetes	Mycobacteriales	Corynebacteriaceae	Corynebacterium	propinquum
ASV105	Bacteria	Actinomycetota	Actinomycetes	Mycobacteriales	Corynebacteriaceae	Corynebacterium	durum
ASV106	Bacteria	Actinomycetota	Actinomycetes	Micrococcales	Microbacteriaceae	Microbacterium	sp. H1-D42
ASV107	Bacteria	Actinomycetota	Actinomycetes	Micrococcales	Microbacteriaceae	Mycetocola	spongiae
ASV108	Bacteria	Actinomycetota	Actinomycetes	Actinomycetales	Actinomycetaceae	Schaalia	cardiffensis
ASV109	Bacteria	Bacillota	Bacilli	Lactobacillales	Streptococcaceae	Streptococcus	sp. Marseille-Q3533
ASV110	Bacteria	Bacillota	Bacilli	Lactobacillales	Streptococcaceae	Streptococcus	koreensis
ASV111	Bacteria	Bacillota	Bacilli	Lactobacillales	Streptococcaceae	Streptococcus	mitis
ASV112	Bacteria	Bacillota	Bacilli	Lactobacillales	Streptococcaceae	Streptococcus	parasanguinis
ASV113	Bacteria	Bacillota	Bacilli	Lactobacillales	Streptococcaceae	Streptococcus	pseudopneumoniae
ASV114	Bacteria	Bacillota	Negativicutes	Selenomonadales	Selenomonadaceae	Selenomonas	sp. oral taxon 478
ASV115	Bacteria	Bacillota	Negativicutes	Selenomonadales	Selenomonadaceae	Selenomonas	sp. oral taxon 136
ASV116	Bacteria	Bacteroidota	Sphingobacteriia	Sphingobacteriales	Sphingobacteriaceae	Mucilaginibacter	sp. SMC90
ASV117	Bacteria	Bacteroidota	Bacteroidia	Bacteroidales	Prevotellaceae	Prevotella	melaninogenica
ASV118	Bacteria	Bacteroidota	Bacteroidia	Bacteroidales	Prevotellaceae	Prevotella	nigrescens
ASV119	Bacteria	Bacteroidota	Bacteroidia	Bacteroidales	Prevotellaceae	Segatella	oris
ASV120	Bacteria	Planctomycetota	Planctomycetia	Pirellulales	Pirellulaceae	Pirellula	sp. SH-Sr6A
ASV121	Bacteria	Fusobacteriota	Fusobacteriia	Fusobacteriales	Leptotrichiaceae	Leptotrichia	wadei
ASV122	Eukaryota	Ascomycota	Eurotiomycetes	Eurotiales	Aspergillaceae	Aspergillus	fumigatus
ASV123	Eukaryota	Ascomycota	Eurotiomycetes	Eurotiales	Aspergillaceae	Aspergillus	puulaauensis
ASV124	Eukaryota	Ascomycota	Eurotiomycetes	Eurotiales	Aspergillaceae	Aspergillus	luchuensis
ASV125	Eukaryota	Ascomycota	Eurotiomycetes	Eurotiales	Trichocomaceae	Talaromyces	marneffei
ASV126	Eukaryota	Ascomycota	Eurotiomycetes	Eurotiales	Trichocomaceae	Talaromyces	rugulosus
ASV127	Eukaryota	Ascomycota	Sordariomycetes	Hypocreales	Cordycipitaceae	Akanthomyces	muscarius
ASV128	Eukaryota	Ascomycota	Saccharomycetes	Saccharomycetales	Debaryomycetaceae	Candida	albicans
ASV129	Viruses	Negarnaviricota	Insthoviricetes	Articulavirales	Orthomyxoviridae	Betainfluenzavirus	influenzae
ASV130	Eukaryota	Ascomycota	Saccharomycetes	Saccharomycetales	Metschnikowiaceae	Candida/Metschnikowiaceae	[Candida] auris
ASV131	Eukaryota	Ascomycota	Saccharomycetes	Saccharomycetales	Trichomonascaceae	Sugiyamaella	lignohabitans
ASV132	Eukaryota	Ascomycota	Sordariomycetes	Magnaporthales	Pyriculariaceae	Pyricularia	oryzae
ASV133	Eukaryota	Ascomycota	Sordariomycetes	Sordariales	Sordariaceae	Neurospora	crassa
ASV134	Eukaryota	Ascomycota	Eurotiomycetes	Eurotiales	Aspergillaceae	Aspergillus	chevalieri
ASV135	Eukaryota	Basidiomycota	Ustilaginomycetes	Ustilaginales	Ustilaginaceae	Sporisorium	graminicola
ASV136	Eukaryota	Apicomplexa	Conoidasida	Eucoccidiorida	Sarcocystidae	Toxoplasma	gondii
ASV137	Bacteria	Pseudomonadota	Gammaproteobacteria	Moraxellales	Moraxellaceae	Acinetobacter	johnsonii
ASV138	Bacteria	Pseudomonadota	Gammaproteobacteria	Pseudomonadales	Pseudomonadaceae	Pseudomonas	sp. LPH1
ASV139	Bacteria	Pseudomonadota	Gammaproteobacteria	Pseudomonadales	Pseudomonadaceae	Pseudomonas	sp. FDAARGOS_380
ASV140	Bacteria	Pseudomonadota	Gammaproteobacteria	Pseudomonadales	Pseudomonadaceae	Pseudomonas	sp. FP215
ASV141	Bacteria	Pseudomonadota	Gammaproteobacteria	Pseudomonadales	Pseudomonadaceae	Pseudomonas	sediminis
ASV142	Bacteria	Pseudomonadota	Gammaproteobacteria	Pseudomonadales	Pseudomonadaceae	Stutzerimonas	stutzeri
ASV143	Bacteria	Pseudomonadota	Gammaproteobacteria	Enterobacterales	Enterobacteriaceae	Enterobacter	sp. T2
ASV144	Bacteria	Pseudomonadota	Alphaproteobacteria	Caulobacterales	Caulobacteraceae	Asticcacaulis	excentricus
ASV145	Bacteria	Pseudomonadota	Alphaproteobacteria	Caulobacterales	Caulobacteraceae	Caulobacter	rhizosphaerae
ASV146	Bacteria	Pseudomonadota	Alphaproteobacteria	Sphingomonadales	Sphingomonadaceae	Novosphingobium	sp. ES2-1
ASV147	Bacteria	Pseudomonadota	Alphaproteobacteria	Hyphomicrobiales	Rhizobiaceae	Nordella	sp. HKS 07
ASV148	Bacteria	Bacteroidota	Bacteroidia	Bacteroidales	Rikenellaceae	Acetobacteroides	uncultured Acetobacteroides sp.
ASV149	Viruses	Pisuviricota	Pisoniviricetes	Nidovirales	Coronaviridae	Betacoronavirus	Severe acute respiratory syndrome-related coronavirus
ASV150	Viruses	Peploviricota	Herviviricetes	Herpesvirales	Orthoherpesviridae	Roseolovirus	humanbeta7
ASV151	Bacteria	Bacillota	Bacilli	Lactobacillales	Streptococcaceae	Streptococcus	sp. oral taxon 061
ASV152	Bacteria	Bacillota	Bacilli	Lactobacillales	Streptococcaceae	Streptococcus	sp. Marseille-Q6470
ASV153	Bacteria	Bacillota	Bacilli	Lactobacillales	Streptococcaceae	Streptococcus	sp. oral taxon 431
ASV154	Bacteria	Bacillota	Bacilli	Lactobacillales	Streptococcaceae	Streptococcus	oralis
ASV155	Bacteria	Bacillota	Bacilli	Lactobacillales	Streptococcaceae	Streptococcus	salivarius
ASV156	Bacteria	Bacillota	Bacilli	Lactobacillales	Streptococcaceae	Streptococcus	pneumoniae
ASV157	Bacteria	Bacillota	Bacilli	Lactobacillales	Carnobacteriaceae	Granulicatella	adiacens
ASV158	Bacteria	Bacillota	Negativicutes	Veillonellales	Veillonellaceae	Veillonella	nakazawae
ASV159	Bacteria	Actinomycetota	Actinomycetes	Mycobacteriales	Corynebacteriaceae	Corynebacterium	striatum
ASV160	Bacteria	Bacteroidota	Bacteroidia	Bacteroidales	Prevotellaceae	Prevotella	jejuni
ASV161	Bacteria	Bacteroidota	Bacteroidia	Bacteroidales	Prevotellaceae	Prevotella	veroralis
ASV162	Bacteria	Bacteroidota	Bacteroidia	Bacteroidales	Prevotellaceae	Prevotella	denticola
ASV163	Bacteria	Pseudomonadota	Betaproteobacteria	Neisseriales	Neisseriaceae	Neisseria	subflava
ASV164	Bacteria	Pseudomonadota	Gammaproteobacteria	Pasteurellales	Pasteurellaceae	Haemophilus	parainfluenzae
ASV165	Bacteria	Campylobacterota	Epsilonproteobacteria	Campylobacterales	Campylobacteraceae	Campylobacter	concisus
ASV166	Bacteria	Fusobacteriota	Fusobacteriia	Fusobacteriales	Fusobacteriaceae	Fusobacterium	pseudoperiodonticum
ASV167	Viruses	Negarnaviricota	Monjiviricetes	Mononegavirales	Paramyxoviridae	Respirovirus	pneumoniae
ASV168	Viruses	Negarnaviricota	Monjiviricetes	Mononegavirales	Pneumoviridae	Metapneumovirus	hominis
ASV169	Viruses	Peploviricota	Herviviricetes	Herpesvirales	Orthoherpesviridae	Cytomegalovirus	humanbeta5
ASV170	Bacteria	Bacillota	Bacilli	Lactobacillales	Streptococcaceae	Streptococcus	sp. 116-D4
ASV171	Bacteria	Bacillota	Bacilli	Lactobacillales	Streptococcaceae	Streptococcus	sp. 1643
ASV172	Bacteria	Bacillota	Bacilli	Lactobacillales	Streptococcaceae	Streptococcus	sanguinis
ASV173	Bacteria	Bacillota	Bacilli	Lactobacillales	Streptococcaceae	Streptococcus	ruminantium
ASV174	Bacteria	Bacillota	Bacilli	Lactobacillales	Streptococcaceae	Streptococcus	australis
ASV175	Bacteria	Bacillota	Bacilli	Lactobacillales	Lactobacillaceae	Oenococcus	oeni
ASV176	Bacteria	Bacillota	Bacilli	Bacillales	Planococcaceae	Sporosarcina	ureae
ASV177	Bacteria	Bacillota	Bacilli	Bacillales	Bacillaceae	Pontibacillus	sp. ALD_SL1
ASV178	Bacteria	Bacillota	Negativicutes	Veillonellales	Veillonellaceae	Veillonella	rogosae
ASV179	Bacteria	Bacillota	Negativicutes	Veillonellales	Veillonellaceae	Veillonella	dispar
ASV180	Bacteria	Bacillota	Negativicutes	Selenomonadales	Selenomonadaceae	Selenomonas	sputigena
ASV181	Bacteria	Actinomycetota	Actinomycetes	Actinomycetales	Actinomycetaceae	Schaalia	sp. HMT-172
ASV182	Bacteria	Bacteroidota	Flavobacteriia	Flavobacteriales	Flavobacteriaceae	Capnocytophaga	sp. FDAARGOS_737
ASV183	Bacteria	Bacteroidota	Flavobacteriia	Flavobacteriales	Flavobacteriaceae	Capnocytophaga	leadbetteri
ASV184	Bacteria	Bacteroidota	Flavobacteriia	Flavobacteriales	Flavobacteriaceae	Capnocytophaga	sputigena
ASV185	Bacteria	Bacteroidota	Flavobacteriia	Flavobacteriales	Flavobacteriaceae	Cellulophaga	sp. HaHaR_3_176
ASV186	Bacteria	Bacteroidota	Bacteroidia	Bacteroidales	Tannerellaceae	Tannerella	serpentiformis
ASV187	Bacteria	Bacteroidota	Bacteroidia	Bacteroidales	Prevotellaceae	Prevotella	sp. oral taxon 299
ASV188	Bacteria	Bacteroidota	Bacteroidia	Bacteroidales	Porphyromonadaceae	Porphyromonas	sp. oral taxon 275
ASV189	Bacteria	Pseudomonadota	Betaproteobacteria	Neisseriales	Neisseriaceae	Neisseria	sp. Marseille-Q6792
ASV190	Bacteria	Pseudomonadota	Betaproteobacteria	Neisseriales	Neisseriaceae	Neisseria	sicca
ASV191	Bacteria	Pseudomonadota	Betaproteobacteria	Neisseriales	Neisseriaceae	Neisseria	bacilliformis
ASV192	Bacteria	Pseudomonadota	Betaproteobacteria	Neisseriales	Neisseriaceae	Neisseria	gonorrhoeae
ASV193	Bacteria	Pseudomonadota	Betaproteobacteria	Neisseriales	Neisseriaceae	Neisseria	cinerea
ASV194	Bacteria	Pseudomonadota	Betaproteobacteria	Neisseriales	Neisseriaceae	Neisseria	chenwenguii
ASV195	Bacteria	Pseudomonadota	Betaproteobacteria	Neisseriales	Neisseriaceae	Neisseria	meningitidis
ASV196	Bacteria	Pseudomonadota	Betaproteobacteria	Neisseriales	Neisseriaceae	Neisseria	lactamica
ASV197	Bacteria	Pseudomonadota	Betaproteobacteria	Neisseriales	Neisseriaceae	Neisseria	weixii
ASV198	Bacteria	Pseudomonadota	Betaproteobacteria	Neisseriales	Neisseriaceae	Morococcus	cerebrosus
ASV199	Bacteria	Pseudomonadota	Betaproteobacteria	Neisseriales	Neisseriaceae	Eikenella	corrodens
ASV200	Bacteria	Candidatus Saccharibacteria	Candidatus Saccharimonadia	Candidatus Nanosynbacterales	Candidatus Nanosynbacteraceae	Nanosynbacter	Candidatus Nanosynbacter sp. HMT-352
ASV201	Bacteria	Candidatus Saccharibacteria	Candidatus Saccharimonadia	Candidatus Nanosynbacterales	Candidatus Nanosynbacteraceae	Candidatus Minimicrobia	vallesae
ASV202	Eukaryota	Ascomycota	Eurotiomycetes	Eurotiales	Aspergillaceae	Penicillium	oxalicum
ASV203	Eukaryota	Ascomycota	Sordariomycetes	Hypocreales	Ophiocordycipitaceae	Purpureocillium	takamizusanense
ASV204	Eukaryota	Basidiomycota	Agaricomycetes	Agaricales	Strophariaceae	Psilocybe	cubensis
ASV205	Bacteria	Bacillota	Bacilli	Lactobacillales	Enterococcaceae	Enterococcus	thailandicus
ASV206	Bacteria	Bacillota	Bacilli	Lactobacillales	Enterococcaceae	Enterococcus	cecorum
ASV207	Bacteria	Bacillota	Bacilli	Lactobacillales	Lactobacillaceae	Lactobacillus	sp. JM1
ASV208	Bacteria	Bacillota	Bacilli	Lactobacillales	Lactobacillaceae	Lactobacillus	paragasseri
ASV209	Bacteria	Bacillota	Bacilli	Lactobacillales	Lactobacillaceae	Lactobacillus	gasseri
ASV210	Bacteria	Bacillota	Bacilli	Lactobacillales	Lactobacillaceae	Lactobacillus	johnsonii
ASV211	Bacteria	Bacillota	Bacilli	Lactobacillales	Lactobacillaceae	Lactobacillus	isalae
ASV212	Bacteria	Bacillota	Bacilli	Lactobacillales	Lactobacillaceae	Lactobacillus	taiwanensis
ASV213	Bacteria	Bacillota	Bacilli	Lactobacillales	Lactobacillaceae	Lactobacillus	crispatus
ASV214	Bacteria	Bacillota	Bacilli	Lactobacillales	Lactobacillaceae	Lactobacillus	amylovorus
ASV215	Bacteria	Bacillota	Bacilli	Lactobacillales	Lactobacillaceae	Lactobacillus	acetotolerans
ASV216	Bacteria	Bacillota	Bacilli	Lactobacillales	Lactobacillaceae	Lactobacillus	ultunensis
ASV217	Bacteria	Bacillota	Bacilli	Lactobacillales	Lactobacillaceae	Limosilactobacillus	fermentum
ASV218	Bacteria	Bacillota	Bacilli	Lactobacillales	Lactobacillaceae	Limosilactobacillus	vaginalis
ASV219	Bacteria	Bacillota	Bacilli	Lactobacillales	Lactobacillaceae	Limosilactobacillus	gastricus
ASV220	Bacteria	Bacillota	Bacilli	Lactobacillales	Lactobacillaceae	Limosilactobacillus	mucosae
ASV221	Bacteria	Bacillota	Bacilli	Lactobacillales	Lactobacillaceae	Limosilactobacillus	reuteri
ASV222	Bacteria	Bacillota	Bacilli	Lactobacillales	Lactobacillaceae	Lactiplantibacillus	plantarum
ASV223	Bacteria	Bacillota	Bacilli	Lactobacillales	Lactobacillaceae	Lacticaseibacillus	rhamnosus
ASV224	Bacteria	Bacillota	Bacilli	Lactobacillales	Lactobacillaceae	Lacticaseibacillus	zeae
ASV225	Bacteria	Bacillota	Bacilli	Lactobacillales	Lactobacillaceae	Levilactobacillus	brevis
ASV226	Bacteria	Bacillota	Bacilli	Lactobacillales	Lactobacillaceae	Pediococcus	pentosaceus
ASV227	Bacteria	Bacillota	Bacilli	Lactobacillales	Lactobacillaceae	Companilactobacillus	pabuli
ASV228	Bacteria	Bacillota	Bacilli	Lactobacillales	Streptococcaceae	Streptococcus	vestibularis
ASV229	Bacteria	Bacillota	Bacilli	Lactobacillales	Streptococcaceae	Streptococcus	anginosus
ASV230	Bacteria	Bacillota	Bacilli	Lactobacillales	Streptococcaceae	Streptococcus	intermedius
ASV231	Bacteria	Bacillota	Bacilli	Lactobacillales	Streptococcaceae	Streptococcus	thermophilus
ASV232	Bacteria	Bacillota	Bacilli	Lactobacillales	Streptococcaceae	Streptococcus	sp. FDAARGOS_192
ASV233	Bacteria	Bacillota	Bacilli	Lactobacillales	Streptococcaceae	Streptococcus	gordonii
ASV234	Bacteria	Bacillota	Bacilli	Lactobacillales	Streptococcaceae	Streptococcus	periodonticum
ASV235	Bacteria	Bacillota	Negativicutes	Veillonellales	Veillonellaceae	Veillonella	sp. S12025-13
ASV236	Bacteria	Bacillota	Negativicutes	Veillonellales	Veillonellaceae	Veillonella	rodentium
ASV237	Bacteria	Bacillota	Clostridia	Eubacteriales	Lachnospiraceae	Mediterraneibacter	gnavus
ASV238	Bacteria	Actinomycetota	Actinomycetes	Bifidobacteriales	Bifidobacteriaceae	Bifidobacterium	longum
ASV239	Bacteria	Actinomycetota	Actinomycetes	Bifidobacteriales	Bifidobacteriaceae	Bifidobacterium	dentium
ASV240	Bacteria	Actinomycetota	Actinomycetes	Actinomycetales	Actinomycetaceae	Actinomyces	radicidentis
ASV241	Bacteria	Actinomycetota	Actinomycetes	Actinomycetales	Actinomycetaceae	Actinomyces	naeslundii
ASV242	Bacteria	Actinomycetota	Actinomycetes	Propionibacteriales	Propionibacteriaceae	Propionibacterium	acidifaciens
ASV243	Bacteria	Pseudomonadota	Betaproteobacteria	Burkholderiales	Burkholderiaceae	Burkholderia	multivorans
ASV244	Viruses	Uroviricota	Caudoviricetes		Straboviridae	Krischvirus	kfsec
ASV245	Viruses	Uroviricota	Caudoviricetes		Straboviridae	Krischvirus	jse
ASV246	Viruses	Uroviricota	Caudoviricetes		Straboviridae	Krischvirus	ecd7
ASV247	Viruses	Uroviricota	Caudoviricetes		Straboviridae	Krischvirus	gec3s
ASV248	Viruses	Uroviricota	Caudoviricetes		Straboviridae	Krischvirus	georgiaone
ASV249	Viruses	Uroviricota	Caudoviricetes		Straboviridae	Krischvirus	RB49
ASV250	Viruses	Uroviricota	Caudoviricetes		Straboviridae	Tequatrovirus	ecnp1
ASV251	Viruses	Uroviricota	Caudoviricetes		Straboviridae	Tequatrovirus	RB14
ASV252	Viruses	Uroviricota	Caudoviricetes		Straboviridae	Tequatrovirus	Lactobacillus prophage Lj771
ASV253	Viruses	Uroviricota	Caudoviricetes		Straboviridae	Tequatrovirus	Lactobacillus phage KC5a
ASV254	Viruses	Uroviricota	Caudoviricetes		Straboviridae	Tequatrovirus	Lactobacillus phage phi jlb1
ASV255	Bacteria	Bacteroidota	Bacteroidia	Bacteroidales	Bacteroidaceae	Bacteroides	heparinolyticus
ASV256	Bacteria	Bacteroidota	Bacteroidia	Bacteroidales	Bacteroidaceae	Bacteroides	faecium
ASV257	Bacteria	Bacteroidota	Bacteroidia	Bacteroidales	Bacteroidaceae	Bacteroides	zoogleoformans
ASV258	Bacteria	Bacteroidota	Bacteroidia	Bacteroidales	Bacteroidaceae	Bacteroides	sp. M10
ASV259	Bacteria	Bacteroidota	Bacteroidia	Bacteroidales	Porphyromonadaceae	Porphyromonas	gingivalis
ASV260	Bacteria	Bacteroidota	Bacteroidia	Bacteroidales	Porphyromonadaceae	Porphyromonas	endodontalis
ASV261	Bacteria	Bacteroidota	Bacteroidia	Bacteroidales	Tannerellaceae	Tannerella	forsythia
ASV262	Bacteria	Bacteroidota	Bacteroidia	Bacteroidales	Prevotellaceae	Prevotella	intermedia
ASV263	Bacteria	Bacteroidota	Bacteroidia	Bacteroidales	Prevotellaceae	Hoylesella	enoeca
ASV264	Bacteria	Bacteroidota	Bacteroidia	Bacteroidales	Odoribacteraceae	Odoribacter	splanchnicus
ASV265	Bacteria	Bacteroidota	Bacteroidia	Bacteroidales	Barnesiellaceae	Coprobacter	secundus
ASV266	Bacteria	Bacillota	Bacilli	Lactobacillales	Streptococcaceae	Streptococcus	milleri
ASV267	Bacteria	Bacillota	Bacilli	Bacillales	Staphylococcaceae	Staphylococcus	hominis
ASV268	Bacteria	Bacillota	Bacilli	Bacillales	Staphylococcaceae	Staphylococcus	carnosus
ASV269	Bacteria	Bacillota	Tissierellia	Tissierellales	Peptoniphilaceae	Parvimonas	micra
ASV270	Bacteria	Actinomycetota	Actinomycetes	Mycobacteriales	Corynebacteriaceae	Corynebacterium	accolens
ASV271	Bacteria	Actinomycetota	Actinomycetes	Mycobacteriales	Corynebacteriaceae	Corynebacterium	tuberculostearicum
ASV272	Bacteria	Actinomycetota	Actinomycetes	Mycobacteriales	Corynebacteriaceae	Corynebacterium	segmentosum
ASV273	Bacteria	Actinomycetota	Actinomycetes	Mycobacteriales	Corynebacteriaceae	Corynebacterium	kefirresidentii
ASV274	Bacteria	Actinomycetota	Actinomycetes	Mycobacteriales	Corynebacteriaceae	Corynebacterium	urogenitale
ASV275	Bacteria	Actinomycetota	Actinomycetes	Mycobacteriales	Corynebacteriaceae	Corynebacterium	macginleyi
ASV276	Bacteria	Spirochaetota	Spirochaetia	Spirochaetales	Treponemataceae	Treponema	socranskii
ASV277	Bacteria	Spirochaetota	Spirochaetia	Spirochaetales	Treponemataceae	Treponema	sp. Marseille-Q4132
ASV278	Bacteria	Thermodesulfobacteriota	Desulfobulbia	Desulfobulbales	Desulfobulbaceae	Desulfobulbus	oralis
ASV279	Bacteria	Bacillota	Bacilli	Lactobacillales	Streptococcaceae	Streptococcus	gwangjuense
ASV280	Bacteria	Bacillota	Bacilli	Lactobacillales	Streptococcaceae	Streptococcus	toyakuensis
ASV281	Bacteria	Bacillota	Bacilli	Lactobacillales	Carnobacteriaceae	Granulicatella	elegans
ASV282	Bacteria	Bacillota	Clostridia	Eubacteriales	Lachnospiraceae	Lachnoanaerobaculum	gingivalis
ASV283	Bacteria	Bacillota	Tissierellia	Tissierellales	Peptoniphilaceae	Finegoldia	magna
ASV284	Bacteria	Actinomycetota	Actinomycetes	Mycobacteriales	Corynebacteriaceae	Corynebacterium	amycolatum
ASV285	Bacteria	Pseudomonadota	Betaproteobacteria	Neisseriales	Neisseriaceae	Neisseria	flavescens
ASV286	Bacteria	Bacteroidota	Flavobacteriia	Flavobacteriales	Flavobacteriaceae	Capnocytophaga	gingivalis
ASV287	Bacteria	Pseudomonadota	Gammaproteobacteria	Enterobacterales	Enterobacteriaceae	Escherichia	sp. E4742
ASV288	Bacteria	Pseudomonadota	Gammaproteobacteria	Enterobacterales	Enterobacteriaceae	Escherichia	marmotae
ASV289	Bacteria	Pseudomonadota	Gammaproteobacteria	Enterobacterales	Enterobacteriaceae	Escherichia	fergusonii
ASV290	Bacteria	Pseudomonadota	Gammaproteobacteria	Enterobacterales	Enterobacteriaceae	Escherichia	albertii
ASV291	Bacteria	Pseudomonadota	Gammaproteobacteria	Enterobacterales	Enterobacteriaceae	Shigella	boydii
ASV292	Bacteria	Pseudomonadota	Gammaproteobacteria	Enterobacterales	Enterobacteriaceae	Shigella	flexneri
ASV293	Bacteria	Pseudomonadota	Gammaproteobacteria	Enterobacterales	Enterobacteriaceae	Shigella	sonnei
ASV294	Bacteria	Pseudomonadota	Gammaproteobacteria	Enterobacterales	Enterobacteriaceae	Citrobacter	amalonaticus
ASV295	Bacteria	Pseudomonadota	Gammaproteobacteria	Enterobacterales	Enterobacteriaceae	Enterobacter	kobei
ASV296	Bacteria	Pseudomonadota	Gammaproteobacteria	Enterobacterales	Enterobacteriaceae	Enterobacter	cancerogenus
ASV297	Bacteria	Pseudomonadota	Gammaproteobacteria	Enterobacterales	Enterobacteriaceae	Leclercia	adecarboxylata
ASV298	Bacteria	Pseudomonadota	Gammaproteobacteria	Enterobacterales	Enterobacteriaceae	Cronobacter	sp. JZ38
ASV299	Bacteria	Pseudomonadota	Gammaproteobacteria	Enterobacterales	Morganellaceae	Morganella	morganii
ASV300	Bacteria	Pseudomonadota	Gammaproteobacteria	Pasteurellales	Pasteurellaceae	Haemophilus	haemolyticus
ASV301	Bacteria	Pseudomonadota	Gammaproteobacteria	Pasteurellales	Pasteurellaceae	Haemophilus	influenzae
ASV302	Bacteria	Pseudomonadota	Gammaproteobacteria	Pasteurellales	Pasteurellaceae	Bibersteinia	trehalosi
ASV303	Bacteria	Pseudomonadota	Gammaproteobacteria	Pseudomonadales	Pseudomonadaceae	Pseudomonas	gozinkensis
ASV304	Bacteria	Pseudomonadota	Gammaproteobacteria	Oceanospirillales	Halomonadaceae	Cobetia	amphilecti
ASV305	Bacteria	Pseudomonadota	Gammaproteobacteria	Kangiellales	Kangiellaceae	Kangiella	profundi
ASV306	Bacteria	Pseudomonadota	Gammaproteobacteria	Cellvibrionales	Spongiibacteraceae	Zhongshania	aliphaticivorans
ASV307	Bacteria	Pseudomonadota	Gammaproteobacteria	Chromatiales	Ectothiorhodospiraceae	Spiribacter	curvatus
ASV308	Bacteria	Pseudomonadota	Alphaproteobacteria	Sphingomonadales	Sphingomonadaceae	Sphingomonas	sp. AAP5
ASV309	Bacteria	Pseudomonadota	Alphaproteobacteria	Sphingomonadales	Sphingomonadaceae	Sphingomonas	psychrotolerans
ASV310	Bacteria	Pseudomonadota	Alphaproteobacteria	Sphingomonadales	Sphingomonadaceae	Sphingomonas	suaedae
ASV311	Bacteria	Pseudomonadota	Alphaproteobacteria	Sphingomonadales	Sphingomonadaceae	Sphingomonas	aliaeris
ASV312	Bacteria	Pseudomonadota	Alphaproteobacteria	Sphingomonadales	Sphingomonadaceae	Rhizorhabdus	dicambivorans
ASV313	Bacteria	Pseudomonadota	Alphaproteobacteria	Sphingomonadales	Sphingomonadaceae	Novosphingobium	sp. 9
ASV314	Bacteria	Actinomycetota	Actinomycetes	Mycobacteriales	Corynebacteriaceae	Corynebacterium	simulans
ASV315	Bacteria	Actinomycetota	Actinomycetes	Mycobacteriales	Corynebacteriaceae	Corynebacterium	kroppenstedtii
ASV316	Bacteria	Actinomycetota	Actinomycetes	Mycobacteriales	Corynebacteriaceae	Corynebacterium	aurimucosum
ASV317	Bacteria	Actinomycetota	Actinomycetes	Mycobacteriales	Corynebacteriaceae	Corynebacterium	diphtheriae
ASV318	Bacteria	Actinomycetota	Actinomycetes	Mycobacteriales	Corynebacteriaceae	Corynebacterium	argentoratense
ASV319	Bacteria	Actinomycetota	Actinomycetes	Mycobacteriales	Corynebacteriaceae	Corynebacterium	hindlerae
ASV320	Bacteria	Actinomycetota	Actinomycetes	Mycobacteriales	Corynebacteriaceae	Corynebacterium	frankenforstense
ASV321	Bacteria	Actinomycetota	Actinomycetes	Actinomycetales	Actinomycetaceae	Pauljensenia	hongkongensis
ASV322	Bacteria	Actinomycetota	Actinomycetes	Actinomycetales	Actinomycetaceae	Actinomyces	pacaensis
ASV323	Bacteria	Actinomycetota	Actinomycetes	Micrococcales	Microbacteriaceae	Leucobacter	denitrificans
ASV324	Bacteria	Actinomycetota	Actinomycetes	Kitasatosporales	Streptomycetaceae	Streptomyces	sp. T12
ASV325	Bacteria	Actinomycetota	Actinomycetes	Nakamurellales	Nakamurellaceae	Nakamurella	antarctica
ASV326	Bacteria	Actinomycetota	Coriobacteriia	Eggerthellales	Eggerthellaceae	Eggerthella	lenta
ASV327	Bacteria	Bacillota	Bacilli	Lactobacillales	Streptococcaceae	Streptococcus	sp. S5
ASV328	Bacteria	Bacillota	Bacilli	Lactobacillales	Streptococcaceae	Streptococcus	sp. S1
ASV329	Bacteria	Bacillota	Bacilli	Lactobacillales	Streptococcaceae	Streptococcus	sp. LPB0220
ASV330	Bacteria	Bacillota	Bacilli	Lactobacillales	Streptococcaceae	Streptococcus	mutans
ASV331	Bacteria	Bacillota	Bacilli	Lactobacillales	Streptococcaceae	Streptococcus	infantarius
ASV332	Bacteria	Bacillota	Bacilli	Lactobacillales	Streptococcaceae	Lactococcus	cremoris
ASV333	Bacteria	Bacillota	Bacilli	Bacillales	Thermoactinomycetaceae	Laceyella	sacchari
ASV334	Bacteria	Bacillota	Bacilli	Bacillales	Listeriaceae	Listeria	ivanovii
ASV335	Bacteria	Bacteroidota	Bacteroidia	Bacteroidales	Bacteroidaceae	Phocaeicola	dorei
ASV336	Bacteria	Bacteroidota	Bacteroidia	Bacteroidales	Bacteroidaceae	Phocaeicola	vulgatus
ASV337	Bacteria	Bacteroidota	Bacteroidia	Bacteroidales	Bacteroidaceae	Bacteroides	thetaiotaomicron
ASV338	Bacteria	Bacteroidota	Bacteroidia	Bacteroidales	Bacteroidaceae	Bacteroides	uniformis
ASV339	Bacteria	Bacteroidota	Bacteroidia	Bacteroidales	Bacteroidaceae	Bacteroides	xylanisolvens
ASV340	Bacteria	Bacteroidota	Bacteroidia	Bacteroidales	Bacteroidaceae	Bacteroides	uncultured Bacteroides sp.
ASV341	Bacteria	Bacteroidota	Bacteroidia	Bacteroidales	Odoribacteraceae	Butyricimonas	faecalis
ASV342	Bacteria	Bacteroidota	Sphingobacteriia	Sphingobacteriales	Sphingobacteriaceae	Mucilaginibacter	ginsenosidivorax
ASV343	Bacteria	Bacteroidota	Flavobacteriia	Flavobacteriales	Weeksellaceae	Faecalibacter	bovis
ASV344	Bacteria	Synergistota	Synergistia	Synergistales	Dethiosulfovibrionaceae	Pyramidobacter	piscolens
ASV345	Bacteria	Synergistota	Synergistia	Synergistales	Dethiosulfovibrionaceae	Pyramidobacter	sp. YE332
ASV346	Bacteria	Planctomycetota	Planctomycetia	Pirellulales	Lacipirellulaceae	Aeoliella	mucimassa
ASV347	Eukaryota	Ascomycota	Saccharomycetes	Saccharomycetales	Debaryomycetaceae	Candida	orthopsilosis
ASV348	Bacteria	Actinomycetota	Actinomycetes	Mycobacteriales	Corynebacteriaceae	Corynebacterium	variabile
ASV349	Bacteria	Actinomycetota	Actinomycetes	Mycobacteriales	Corynebacteriaceae	Corynebacterium	hansenii
ASV350	Bacteria	Actinomycetota	Actinomycetes	Mycobacteriales	Corynebacteriaceae	Corynebacterium	breve
ASV351	Bacteria	Actinomycetota	Actinomycetes	Mycobacteriales	Corynebacteriaceae	Corynebacterium	silvaticum
ASV352	Bacteria	Actinomycetota	Actinomycetes	Mycobacteriales	Corynebacteriaceae	Corynebacterium	coyleae
ASV353	Bacteria	Actinomycetota	Actinomycetes	Mycobacteriales	Corynebacteriaceae	Corynebacterium	kalinowskii
ASV354	Bacteria	Actinomycetota	Actinomycetes	Mycobacteriales	Corynebacteriaceae	Corynebacterium	endometrii
ASV355	Bacteria	Actinomycetota	Actinomycetes	Mycobacteriales	Corynebacteriaceae	Corynebacterium	gerontici
ASV356	Bacteria	Actinomycetota	Actinomycetes	Mycobacteriales	Corynebacteriaceae	Corynebacterium	lujinxingii
ASV357	Bacteria	Actinomycetota	Actinomycetes	Mycobacteriales	Dietziaceae	Dietzia	psychralcaliphila
ASV358	Bacteria	Actinomycetota	Actinomycetes	Mycobacteriales	Mycobacteriaceae	Mycobacterium	kubicae
ASV359	Bacteria	Actinomycetota	Actinomycetes	Micrococcales	Microbacteriaceae	Microbacterium	oxydans
ASV360	Bacteria	Pseudomonadota	Gammaproteobacteria	Moraxellales	Moraxellaceae	Acinetobacter	baumannii
ASV361	Eukaryota	Ascomycota	Eurotiomycetes	Eurotiales	Aspergillaceae	Aspergillus	nidulans
ASV362	Eukaryota	Ascomycota	Dothideomycetes	Mycosphaerellales	Mycosphaerellaceae	Fulvia	fulva
ASV363	Eukaryota	Ascomycota	Dothideomycetes	Pleosporales	Didymellaceae	Ascochyta	rabiei
ASV364	Eukaryota	Ascomycota	Sordariomycetes	Hypocreales	Hypocreaceae	Trichoderma	breve
ASV365	Eukaryota	Ascomycota	Saccharomycetes	Saccharomycetales	Saccharomycetaceae	Kluyveromyces	marxianus
ASV366	Bacteria	Pseudomonadota	Gammaproteobacteria	Pseudomonadales	Pseudomonadaceae	Pseudomonas	sp. FJ2-5-13
ASV367	Bacteria	Pseudomonadota	Gammaproteobacteria	Vibrionales	Vibrionaceae	Vibrio	anguillarum
ASV368	Bacteria	Chlorobiota	Chlorobiia	Chlorobiales	Chlorobiaceae	Prosthecochloris	sp. HL-130-GSB
ASV369	Bacteria	Actinomycetota	Actinomycetes	Mycobacteriales	Corynebacteriaceae	Corynebacterium	jeikeium
ASV370	Bacteria	Actinomycetota	Actinomycetes	Mycobacteriales	Corynebacteriaceae	Corynebacterium	resistens
ASV371	Bacteria	Actinomycetota	Actinomycetes	Mycobacteriales	Corynebacteriaceae	Corynebacterium	minutissimum
ASV372	Bacteria	Actinomycetota	Actinomycetes	Mycobacteriales	Corynebacteriaceae	Corynebacterium	confusum
ASV373	Bacteria	Actinomycetota	Actinomycetes	Mycobacteriales	Corynebacteriaceae	Corynebacterium	hadale
ASV374	Bacteria	Actinomycetota	Actinomycetes	Mycobacteriales	Corynebacteriaceae	Corynebacterium	sp. FDAARGOS 1242
ASV375	Bacteria	Actinomycetota	Actinomycetes	Mycobacteriales	Corynebacteriaceae	Corynebacterium	urealyticum
ASV376	Bacteria	Actinomycetota	Actinomycetes	Mycobacteriales	Corynebacteriaceae	Corynebacterium	pseudodiphtheriticum
ASV377	Bacteria	Actinomycetota	Actinomycetes	Mycobacteriales	Corynebacteriaceae	Corynebacterium	camporealensis
ASV378	Bacteria	Actinomycetota	Actinomycetes	Mycobacteriales	Corynebacteriaceae	Corynebacterium	flavescens
ASV379	Bacteria	Actinomycetota	Actinomycetes	Mycobacteriales	Nocardiaceae	Rhodococcus	fascians
ASV380	Bacteria	Actinomycetota	Actinomycetes	Mycobacteriales	Mycobacteriaceae	Mycolicibacterium	aubagnense
ASV381	Bacteria	Actinomycetota	Actinomycetes	Mycobacteriales	Mycobacteriaceae	Mycobacterium	paragordonae
ASV382	Bacteria	Actinomycetota	Coriobacteriia	Coriobacteriales	Atopobiaceae	Olsenella	uli
ASV383	Bacteria	Bacillota	Bacilli	Lactobacillales	Enterococcaceae	Enterococcus	gallinarum
ASV384	Bacteria	Bacillota	Bacilli	Bacillales	Staphylococcaceae	Staphylococcus	haemolyticus
ASV385	Bacteria	Bacillota	Bacilli	Bacillales	Staphylococcaceae	Staphylococcus	capitis
ASV386	Bacteria	Pseudomonadota	Alphaproteobacteria	Hyphomicrobiales	Methylobacteriaceae	Methylobacterium	brachiatum
ASV387	Bacteria	Pseudomonadota	Alphaproteobacteria	Hyphomicrobiales	Methylobacteriaceae	Methylobacterium	radiotolerans
ASV388	Bacteria	Pseudomonadota	Alphaproteobacteria	Hyphomicrobiales	Nitrobacteraceae	Bradyrhizobium	betae
ASV389	Bacteria	Pseudomonadota	Alphaproteobacteria	Hyphomicrobiales	Phyllobacteriaceae	Mesorhizobium	terrae
ASV390	Bacteria	Pseudomonadota	Alphaproteobacteria	Sphingomonadales	Sphingomonadaceae	Hankyongella	ginsenosidimutans
ASV391	Bacteria	Pseudomonadota	Alphaproteobacteria	Sphingomonadales	Sphingomonadaceae	Sphingomonas	sp. NIC1
ASV392	Bacteria	Pseudomonadota	Alphaproteobacteria	Sphingomonadales	Sphingomonadaceae	Sphingomonas	melonis
ASV393	Bacteria	Pseudomonadota	Betaproteobacteria	Burkholderiales	Burkholderiaceae	Burkholderia	stabilis
ASV394	Bacteria	Pseudomonadota	Betaproteobacteria	Burkholderiales	Burkholderiaceae	Burkholderia	contaminans
ASV395	Bacteria	Pseudomonadota	Betaproteobacteria	Burkholderiales	Burkholderiaceae	Cupriavidus	pauculus
ASV396	Bacteria	Pseudomonadota	Betaproteobacteria	Burkholderiales	Oxalobacteraceae	Herbaspirillum	huttiense
ASV397	Bacteria	Pseudomonadota	Betaproteobacteria	Burkholderiales	Comamonadaceae	Aquabacterium	olei
ASV398	Bacteria	Pseudomonadota	Betaproteobacteria	Nitrosomonadales	Sterolibacteriaceae	Sulfuritalea	hydrogenivorans
ASV399	Bacteria	Synergistota	Synergistia	Synergistales	Aminobacteriaceae	Fretibacterium	fastidiosum
ASV400	Eukaryota	Ascomycota	Saccharomycetes	Saccharomycetales	Saccharomycetaceae	Kluyveromyces	lactis
ASV401	Eukaryota	Basidiomycota	Malasseziomycetes	Malasseziales	Malasseziaceae	Malassezia	restricta
ASV402	Viruses	Peploviricota	Herviviricetes	Herpesvirales	Orthoherpesviridae	Simplexvirus	paninealpha3
ASV403	Viruses	Peploviricota	Herviviricetes	Herpesvirales	Orthoherpesviridae	Simplexvirus	macacinealpha1
ASV404	Bacteria	Pseudomonadota	Gammaproteobacteria	Moraxellales	Moraxellaceae	Acinetobacter	pittii
ASV405	Bacteria	Pseudomonadota	Gammaproteobacteria	Moraxellales	Moraxellaceae	Acinetobacter	nosocomialis
ASV406	Bacteria	Pseudomonadota	Gammaproteobacteria	Moraxellales	Moraxellaceae	Acinetobacter	seifertii
ASV407	Bacteria	Pseudomonadota	Gammaproteobacteria	Moraxellales	Moraxellaceae	Acinetobacter	calcoaceticus
ASV408	Bacteria	Pseudomonadota	Gammaproteobacteria	Moraxellales	Moraxellaceae	Acinetobacter	lactucae
ASV409	Bacteria	Pseudomonadota	Gammaproteobacteria	Moraxellales	Moraxellaceae	Acinetobacter	sp. LoGeW2-3
ASV410	Bacteria	Pseudomonadota	Gammaproteobacteria	Moraxellales	Moraxellaceae	Acinetobacter	sp. ESL0695
ASV411	Bacteria	Pseudomonadota	Gammaproteobacteria	Moraxellales	Moraxellaceae	Acinetobacter	sp. WCHA45
ASV412	Bacteria	Pseudomonadota	Gammaproteobacteria	Moraxellales	Moraxellaceae	Acinetobacter	sp. TGL-Y2
ASV413	Bacteria	Pseudomonadota	Gammaproteobacteria	Moraxellales	Moraxellaceae	Acinetobacter	sp. Z1
ASV414	Bacteria	Pseudomonadota	Gammaproteobacteria	Moraxellales	Moraxellaceae	Acinetobacter	sp. Marseille-Q1620
ASV415	Bacteria	Pseudomonadota	Gammaproteobacteria	Moraxellales	Moraxellaceae	Acinetobacter	sp. AS23
ASV416	Bacteria	Pseudomonadota	Gammaproteobacteria	Moraxellales	Moraxellaceae	Acinetobacter	sp. C16S1
ASV417	Bacteria	Pseudomonadota	Gammaproteobacteria	Moraxellales	Moraxellaceae	Acinetobacter	sp. CS-2
ASV418	Bacteria	Pseudomonadota	Gammaproteobacteria	Moraxellales	Moraxellaceae	Acinetobacter	sp. AHP123
ASV419	Bacteria	Pseudomonadota	Gammaproteobacteria	Moraxellales	Moraxellaceae	Acinetobacter	equi
ASV420	Bacteria	Pseudomonadota	Gammaproteobacteria	Moraxellales	Moraxellaceae	Acinetobacter	colistiniresistens
ASV421	Bacteria	Pseudomonadota	Gammaproteobacteria	Moraxellales	Moraxellaceae	Acinetobacter	haemolyticus
ASV422	Bacteria	Pseudomonadota	Gammaproteobacteria	Moraxellales	Moraxellaceae	Acinetobacter	junii
ASV423	Bacteria	Pseudomonadota	Gammaproteobacteria	Moraxellales	Moraxellaceae	Acinetobacter	larvae
ASV424	Bacteria	Pseudomonadota	Gammaproteobacteria	Moraxellales	Moraxellaceae	Acinetobacter	radioresistens
ASV425	Bacteria	Pseudomonadota	Gammaproteobacteria	Moraxellales	Moraxellaceae	Acinetobacter	variabilis
ASV426	Bacteria	Pseudomonadota	Gammaproteobacteria	Moraxellales	Moraxellaceae	Acinetobacter	shaoyimingii
ASV427	Bacteria	Pseudomonadota	Gammaproteobacteria	Moraxellales	Moraxellaceae	Acinetobacter	vivianii
ASV428	Bacteria	Pseudomonadota	Gammaproteobacteria	Moraxellales	Moraxellaceae	Acinetobacter	wuhouensis
ASV429	Bacteria	Pseudomonadota	Gammaproteobacteria	Moraxellales	Moraxellaceae	Acinetobacter	defluvii
ASV430	Bacteria	Pseudomonadota	Gammaproteobacteria	Moraxellales	Moraxellaceae	Acinetobacter	lanii
ASV431	Bacteria	Pseudomonadota	Gammaproteobacteria	Moraxellales	Moraxellaceae	Acinetobacter	venetianus
ASV432	Bacteria	Pseudomonadota	Gammaproteobacteria	Moraxellales	Moraxellaceae	Acinetobacter	lwoffii
ASV433	Bacteria	Pseudomonadota	Gammaproteobacteria	Moraxellales	Moraxellaceae	Acinetobacter	oleivorans
ASV434	Bacteria	Pseudomonadota	Gammaproteobacteria	Moraxellales	Moraxellaceae	Acinetobacter	baylyi
ASV435	Bacteria	Pseudomonadota	Gammaproteobacteria	Moraxellales	Moraxellaceae	Aquirhabdus	parva
ASV436	Bacteria	Pseudomonadota	Gammaproteobacteria	Enterobacterales	Morganellaceae	Providencia	alcalifaciens
ASV437	Bacteria	Pseudomonadota	Gammaproteobacteria	Enterobacterales	Budviciaceae	Pragia	fontium
ASV438	Bacteria	Pseudomonadota	Gammaproteobacteria	Pasteurellales	Pasteurellaceae	Actinobacillus	pleuropneumoniae
ASV439	Bacteria	Pseudomonadota	Gammaproteobacteria	Pasteurellales	Pasteurellaceae	Actinobacillus	genomosp. 1
ASV440	Bacteria	Pseudomonadota	Gammaproteobacteria	Pasteurellales	Pasteurellaceae	Haemophilus	parahaemolyticus
ASV441	Bacteria	Pseudomonadota	Gammaproteobacteria	Pasteurellales	Pasteurellaceae	Histophilus	somni
ASV442	Bacteria	Pseudomonadota	Gammaproteobacteria	Alteromonadales	Shewanellaceae	Shewanella	livingstonensis
ASV443	Bacteria	Pseudomonadota	Gammaproteobacteria	Alteromonadales	Shewanellaceae	Shewanella	sp. KX20019
ASV444	Bacteria	Pseudomonadota	Gammaproteobacteria	Oceanospirillales	Oceanospirillaceae	Marinomonas	primoryensis
ASV445	Bacteria	Pseudomonadota	Gammaproteobacteria	Oceanospirillales	Oceanospirillaceae	Bacterioplanes	sanyensis
ASV446	Bacteria	Pseudomonadota	Gammaproteobacteria	Oceanospirillales	Halomonadaceae	Halomonas	sp. GT
ASV447	Bacteria	Pseudomonadota	Gammaproteobacteria	Orbales	Orbaceae	Gilliamella	sp. B3022
ASV448	Bacteria	Pseudomonadota	Gammaproteobacteria	Cellvibrionales	Microbulbiferaceae	Microbulbifer	thermotolerans
ASV449	Bacteria	Pseudomonadota	Gammaproteobacteria	Cellvibrionales	Cellvibrionaceae	Teredinibacter	sp. KSP-S5-2
ASV450	Bacteria	Pseudomonadota	Gammaproteobacteria	Cellvibrionales	Spongiibacteraceae	Spongiibacter	taiwanensis
ASV451	Bacteria	Bacillota	Bacilli	Lactobacillales	Lactobacillaceae	Companilactobacillus	zhachilii
ASV452	Bacteria	Bacillota	Bacilli	Bacillales	Bacillaceae	Terribacillus	sp. DMT04
ASV453	Bacteria	Chlamydiota	Chlamydiia	Parachlamydiales	Parachlamydiaceae	Parachlamydia	acanthamoebae
ASV454	Bacteria	Chlamydiota	Chlamydiia	Parachlamydiales	Simkaniaceae	Simkania	negevensis
ASV455	Bacteria	Bacteroidota	Flavobacteriia	Flavobacteriales	Flavobacteriaceae	Flavobacterium	lacustre
ASV456	Bacteria	Bacteroidota	Saprospiria	Saprospirales	Saprospiraceae	Aureispira	sp. CCB-E
ASV457	Viruses	Negarnaviricota	Insthoviricetes	Articulavirales	Orthomyxoviridae	Alphainfluenzavirus	influenzae
ASV458	Bacteria	Bacillota	Bacilli	Bacillales	Paenibacillaceae	Paenibacillus	larvae
ASV459	Bacteria	Pseudomonadota	Gammaproteobacteria	Legionellales	Legionellaceae	Legionella	pneumophila
ASV460	Bacteria	Pseudomonadota	Alphaproteobacteria	Rhodobacterales	Paracoccaceae	Pseudorhodobacter	turbinis
ASV461	Bacteria	Pseudomonadota	Betaproteobacteria	Nitrosomonadales	Methylophilaceae	Methylopumilus	Candidatus Methylopumilus turicensis
ASV462	Eukaryota	Ascomycota	Sordariomycetes	Sordariales	Chaetomiaceae	Thermothielavioides	terrestris
ASV463	Eukaryota	Basidiomycota	Pucciniomycetes	Pucciniales	Pucciniaceae	Puccinia	striiformis
ASV464	Bacteria	Pseudomonadota	Alphaproteobacteria	Hyphomicrobiales	Nitrobacteraceae	Bradyrhizobium	erythrophlei
ASV465	Bacteria	Pseudomonadota	Alphaproteobacteria	Hyphomicrobiales	Nitrobacteraceae	Rhodopseudomonas	palustris
ASV466	Bacteria	Pseudomonadota	Alphaproteobacteria	Hyphomicrobiales	Rhizobiaceae	Agrobacterium	tumefaciens
ASV467	Bacteria	Pseudomonadota	Alphaproteobacteria	Sphingomonadales	Sphingomonadaceae	Sphingomonas	sp. NIBR02145
ASV468	Bacteria	Pseudomonadota	Gammaproteobacteria	Enterobacterales	Yersiniaceae	Serratia	marcescens
ASV469	Bacteria	Pseudomonadota	Betaproteobacteria	Neisseriales	Neisseriaceae	Neisseria	mucosa
ASV470	Bacteria	Pseudomonadota	Betaproteobacteria	Neisseriales	Neisseriaceae	Uruburuella	testudinis
ASV471	Bacteria	Pseudomonadota	Gammaproteobacteria	Cardiobacteriales	Cardiobacteriaceae	Cardiobacterium	sp. Marseille-Q4385
ASV472	Bacteria	Pseudomonadota	Alphaproteobacteria	Hyphomicrobiales	Nitrobacteraceae	Bradyrhizobium	sp. CB3035
ASV473	Bacteria	Pseudomonadota	Alphaproteobacteria	Hyphomicrobiales	Nitrobacteraceae	Bradyrhizobium	brasilense
ASV474	Bacteria	Pseudomonadota	Alphaproteobacteria	Hyphomicrobiales	Nitrobacteraceae	Bradyrhizobium	sediminis
ASV475	Bacteria	Pseudomonadota	Alphaproteobacteria	Hyphomicrobiales	Nitrobacteraceae	Bradyrhizobium	diazoefficiens
ASV476	Bacteria	Pseudomonadota	Alphaproteobacteria	Hyphomicrobiales	Nitrobacteraceae	Rhodopseudomonas	sp. BAL398
ASV477	Bacteria	Pseudomonadota	Alphaproteobacteria	Hyphomicrobiales	Rhizobiaceae	Rhizobium	sp. TH2
ASV478	Bacteria	Pseudomonadota	Alphaproteobacteria	Hyphomicrobiales	Rhizobiaceae	Rhizobium	leguminosarum
ASV479	Bacteria	Pseudomonadota	Alphaproteobacteria	Hyphomicrobiales	Rhizobiaceae	Shinella	oryzae
ASV480	Bacteria	Pseudomonadota	Alphaproteobacteria	Hyphomicrobiales	Brucellaceae	Brucella	pseudogrignonensis
ASV481	Bacteria	Pseudomonadota	Alphaproteobacteria	Hyphomicrobiales	Phreatobacteraceae	Phreatobacter	stygius
ASV482	Bacteria	Pseudomonadota	Alphaproteobacteria	Hyphomicrobiales	Beijerinckiaceae	Methylocapsa	sp. D3K7
ASV483	Bacteria	Pseudomonadota	Alphaproteobacteria	Sphingomonadales	Sphingomonadaceae	Sphingomonas	cannabina
ASV484	Bacteria	Pseudomonadota	Alphaproteobacteria	Sphingomonadales	Sphingomonadaceae	Sphingopyxis	sp. OPL5
ASV485	Bacteria	Pseudomonadota	Gammaproteobacteria	Enterobacterales	Erwiniaceae	Erwinia	Candidatus Erwinia haradaeae
ASV486	Bacteria	Pseudomonadota	Betaproteobacteria	Neisseriales	Chromobacteriaceae	Chromobacterium	sp. IIBBL 290-4
ASV487	Bacteria	Bacillota	Bacilli	Lactobacillales	Carnobacteriaceae	Dolosigranulum	pigrum
ASV488	Bacteria	Bacillota	Negativicutes	Selenomonadales	Sporomusaceae	Methylomusa	anaerophila
ASV489	Bacteria	Actinomycetota	Actinomycetes	Micrococcales	Micrococcaceae	Rothia	amarae
ASV490	Bacteria	Actinomycetota	Actinomycetes	Mycobacteriales	Mycobacteriaceae	Mycobacterium	vicinigordonae
ASV491	Bacteria	Actinomycetota	Actinomycetes	Mycobacteriales	Nocardiaceae	Nocardia	wallacei
ASV492	Bacteria	Pseudomonadota	Gammaproteobacteria	Legionellales	Legionellaceae	Legionella	sp. PC997
ASV493	Eukaryota	Ascomycota	Saccharomycetes	Saccharomycetales	Pichiaceae	Ogataea	parapolymorpha
ASV494	Bacteria	Actinomycetota	Actinomycetes	Mycobacteriales	Corynebacteriaceae	Corynebacterium	crudilactis
ASV495	Bacteria	Actinomycetota	Actinomycetes	Mycobacteriales	Corynebacteriaceae	Corynebacterium	canis
ASV496	Bacteria	Actinomycetota	Actinomycetes	Mycobacteriales	Corynebacteriaceae	Corynebacterium	uterequi
ASV497	Bacteria	Actinomycetota	Actinomycetes	Mycobacteriales	Corynebacteriaceae	Corynebacterium	yudongzhengii
ASV498	Bacteria	Actinomycetota	Actinomycetes	Mycobacteriales	Corynebacteriaceae	Corynebacterium	ciconiae
ASV499	Bacteria	Actinomycetota	Actinomycetes	Mycobacteriales	Mycobacteriaceae	Mycolicibacterium	celeriflavum
ASV500	Bacteria	Bacillota	Bacilli	Lactobacillales	Streptococcaceae	Streptococcus	sp. NPS 308
ASV501	Bacteria	Pseudomonadota	Betaproteobacteria	Burkholderiales	Comamonadaceae	Rhodoferax	koreense
ASV502	Bacteria	Pseudomonadota	Alphaproteobacteria	Hyphomicrobiales	Rhizobiaceae	Rhizobium	sp. BG4
ASV503	Bacteria	Thermodesulfobacteriota	Desulfobacteria	Desulfobacterales	Desulfobacteraceae	Desulfobacter	uncultured Desulfobacter sp.
ASV504	Eukaryota	Basidiomycota	Tremellomycetes	Tremellales	Cryptococcaceae	Cryptococcus	neoformans
ASV505	Bacteria	Bacillota	Bacilli	Lactobacillales	Lactobacillaceae	Weissella	confusa
ASV506	Bacteria	Bacillota	Bacilli	Lactobacillales	Lactobacillaceae	Weissella	cibaria
ASV507	Bacteria	Bacillota	Bacilli	Lactobacillales	Lactobacillaceae	Weissella	paramesenteroides
ASV508	Bacteria	Bacillota	Bacilli	Lactobacillales	Lactobacillaceae	Weissella	soli
ASV509	Bacteria	Bacillota	Bacilli	Lactobacillales	Lactobacillaceae	Leuconostoc	pseudomesenteroides
ASV510	Bacteria	Bacillota	Bacilli	Lactobacillales	Lactobacillaceae	Leuconostoc	carnosum
ASV511	Bacteria	Bacillota	Bacilli	Lactobacillales	Lactobacillaceae	Leuconostoc	lactis
ASV512	Bacteria	Bacillota	Bacilli	Lactobacillales	Lactobacillaceae	Leuconostoc	sp. MTCC 10508
ASV513	Bacteria	Bacillota	Bacilli	Lactobacillales	Lactobacillaceae	Leuconostoc	mesenteroides
ASV514	Bacteria	Bacillota	Bacilli	Lactobacillales	Lactobacillaceae	Leuconostoc	citreum
ASV515	Bacteria	Bacillota	Bacilli	Lactobacillales	Lactobacillaceae	Pediococcus	damnosus
ASV516	Bacteria	Bacillota	Bacilli	Lactobacillales	Lactobacillaceae	Fructilactobacillus	sanfranciscensis
ASV517	Bacteria	Bacillota	Bacilli	Lactobacillales	Streptococcaceae	Streptococcus	sp. DTU_2020_1001019_1_SI_AUS_MUR_006
ASV518	Bacteria	Bacillota	Bacilli	Lactobacillales	Streptococcaceae	Lactococcus	lactis
ASV519	Bacteria	Bacillota	Bacilli	Lactobacillales	Streptococcaceae	Lactococcus	piscium
ASV520	Bacteria	Bacillota	Bacilli	Lactobacillales	Streptococcaceae	Lactococcus	raffinolactis
ASV521	Bacteria	Bacillota	Bacilli	Lactobacillales	Carnobacteriaceae	Carnobacterium	maltaromaticum
ASV522	Bacteria	Bacillota	Bacilli	Bacillales	Gemellaceae	Gemella	haemolysans
ASV523	Viruses	Uroviricota	Caudoviricetes				Staphylococcus phage IME-SA4
ASV524	Bacteria	Pseudomonadota	Gammaproteobacteria	Moraxellales	Moraxellaceae	Acinetobacter	sp. XS-4
ASV525	Bacteria	Pseudomonadota	Gammaproteobacteria	Moraxellales	Moraxellaceae	Acinetobacter	indicus
ASV526	Bacteria	Bacillota	Bacilli	Lactobacillales	Streptococcaceae	Streptococcus	sp. DTU_2020_1000888_1_SI_GRL_NUU_041A
ASV527	Bacteria	Bacillota	Bacilli	Lactobacillales	Streptococcaceae	Streptococcus	sp. oral taxon 064
ASV528	Bacteria	Bacillota	Bacilli	Lactobacillales	Streptococcaceae	Streptococcus	ilei
ASV529	Bacteria	Bacillota	Bacilli	Lactobacillales	Streptococcaceae	Streptococcus	alactolyticus
ASV530	Bacteria	Bacillota	Bacilli	Lactobacillales	Streptococcaceae	Streptococcus	cristatus
ASV531	Bacteria	Bacillota	Bacilli	Lactobacillales	Streptococcaceae	Streptococcus	himalayensis
ASV532	Bacteria	Bacillota	Bacilli	Lactobacillales	Streptococcaceae	Streptococcus	suis
ASV533	Bacteria	Bacillota	Bacilli	Lactobacillales	Streptococcaceae	Streptococcus	pseudoporcinus
ASV534	Bacteria	Bacillota	Bacilli	Lactobacillales	Streptococcaceae	Streptococcus	pluranimalium
ASV535	Bacteria	Bacillota	Bacilli	Lactobacillales	Streptococcaceae	Streptococcus	lactarius
ASV536	Bacteria	Bacillota	Bacilli	Lactobacillales	Streptococcaceae	Streptococcus	ferus
ASV537	Bacteria	Bacillota	Bacilli	Lactobacillales	Streptococcaceae	Streptococcus	sobrinus
ASV538	Bacteria	Bacillota	Bacilli	Lactobacillales	Streptococcaceae	Streptococcus	parasuis
ASV539	Bacteria	Bacillota	Bacilli	Lactobacillales	Streptococcaceae	Streptococcus	equi
ASV540	Bacteria	Bacillota	Bacilli	Lactobacillales	Lactobacillaceae	Weissella	ceti
ASV541	Bacteria	Bacillota	Bacilli	Lactobacillales	Lactobacillaceae	Lactobacillus	sp. KimC2
ASV542	Bacteria	Bacillota	Bacilli	Lactobacillales	Lactobacillaceae	Fructilactobacillus	fructivorans
ASV543	Bacteria	Bacillota	Bacilli	Lactobacillales	Aerococcaceae	Aerococcus	urinaehominis
ASV544	Bacteria	Bacillota	Bacilli	Lactobacillales	Carnobacteriaceae	Jeotgalibaca	porci
ASV545	Bacteria	Bacillota	Bacilli	Bacillales	Staphylococcaceae	Staphylococcus	gallinarum
ASV546	Bacteria	Bacillota	Bacilli	Bacillales	Staphylococcaceae	Staphylococcus	lloydii
ASV547	Bacteria	Bacillota	Bacilli	Bacillales	Staphylococcaceae	Staphylococcus	saprophyticus
ASV548	Bacteria	Bacillota	Bacilli	Bacillales	Staphylococcaceae	Mammaliicoccus	stepanovicii
ASV549	Bacteria	Bacillota	Bacilli	Bacillales	Staphylococcaceae	Macrococcus	canis
ASV550	Bacteria	Bacillota	Bacilli	Bacillales	Thermoactinomycetaceae	Novibacillus	thermophilus
ASV551	Bacteria	Bacillota	Bacilli	Bacillales	Paenibacillaceae	Paenibacillus	sp. D2_2
ASV552	Bacteria	Bacillota	Bacilli	Bacillales	Bacillaceae	Salisediminibacterium	beveridgei
ASV553	Bacteria	Bacillota	Bacilli	Bacillales	Bacillaceae	Bacillus	infantis
ASV554	Bacteria	Bacillota	Bacilli	Bacillales	Bacillaceae	Alkalihalobacillus	sp. LMS6
ASV555	Bacteria	Bacillota	Bacilli	Bacillales	Alicyclobacillaceae	Tumebacillus	avium
ASV556	Bacteria	Bacillota	Bacilli	Bacillales	Listeriaceae	Brochothrix	thermosphacta
ASV557	Bacteria	Bacillota	Negativicutes	Selenomonadales	Sporomusaceae	Pelosinus	sp. UFO1
ASV558	Bacteria	Bacillota	Clostridia	Eubacteriales	Desulfitobacteriaceae	Desulfosporosinus	acidiphilus
ASV559	Bacteria	Actinomycetota	Actinomycetes	Micrococcales	Micrococcaceae	Arthrobacter	sp. zg-Y20
ASV560	Bacteria	Actinomycetota	Actinomycetes	Micrococcales	Micrococcaceae	Arthrobacter	sp. PAMC 25486
ASV561	Bacteria	Actinomycetota	Actinomycetes	Mycobacteriales	Corynebacteriaceae	Corynebacterium	pyruviciproducens
ASV562	Bacteria	Actinomycetota	Actinomycetes	Mycobacteriales	Corynebacteriaceae	Corynebacterium	bovis
ASV563	Bacteria	Actinomycetota	Actinomycetes	Mycobacteriales	Corynebacteriaceae	Corynebacterium	glucuronolyticum
ASV564	Bacteria	Actinomycetota	Actinomycetes	Mycobacteriales	Corynebacteriaceae	Corynebacterium	genitalium
ASV565	Bacteria	Actinomycetota	Actinomycetes	Actinomycetales	Actinomycetaceae	Schaalia	turicensis
ASV566	Bacteria	Actinomycetota	Actinomycetes	Kitasatosporales	Streptomycetaceae	Streptomyces	sp. RerS4
ASV567	Bacteria	Cyanobacteriota	Cyanophyceae	Pleurocapsales	Dermocarpellaceae	Stanieria	cyanosphaera
ASV568	Bacteria	Bacteroidota	Bacteroidia	Bacteroidales	Prevotellaceae	Prevotella	sp. oral taxon 475
ASV569	Bacteria	Bacteroidota	Bacteroidia	Bacteroidales	Bacteroidaceae	Bacteroides	faecis
ASV570	Bacteria	Bacteroidota	Bacteroidia	Bacteroidales	Dysgonomonadaceae	Proteiniphilum	saccharofermentans
ASV571	Bacteria	Bacteroidota	Cytophagia	Cytophagales	Fulvivirgaceae	Fulvivirga	lutea
ASV572	Bacteria	Bacteroidota	Flavobacteriia	Flavobacteriales	Flavobacteriaceae	Candidatus Arcticimaribacter	forsetii
ASV573	Bacteria	Bacteroidota	Flavobacteriia	Flavobacteriales	Flavobacteriaceae	Aequorivita	sublithincola
ASV574	Bacteria	Pseudomonadota	Betaproteobacteria	Neisseriales	Neisseriaceae	Neisseria	sp. DTU_2021_1001991_1_SI_NGA_ILE_055
ASV575	Bacteria	Pseudomonadota	Betaproteobacteria	Neisseriales	Neisseriaceae	Neisseria	weaveri
ASV576	Bacteria	Pseudomonadota	Betaproteobacteria	Neisseriales	Neisseriaceae	Eikenella	exigua
ASV577	Bacteria	Pseudomonadota	Gammaproteobacteria	Oceanospirillales	Halomonadaceae	Halomonas	sp. 7T
ASV578	Bacteria	Pseudomonadota	Gammaproteobacteria	Thiotrichales	Piscirickettsiaceae	Thiomicrorhabdus	sp.
ASV579	Bacteria	Pseudomonadota	Alphaproteobacteria	Hyphomicrobiales	Bartonellaceae	Bartonella	clarridgeiae
ASV580	Bacteria	Pseudomonadota	Alphaproteobacteria	Rhodospirillales	Acetobacteraceae	Gluconobacter	albidus
ASV581	Bacteria	Thermodesulfobacteriota	Desulfovibrionia	Desulfovibrionales	Desulfovibrionaceae	Maridesulfovibrio	sp.
ASV582	Eukaryota	Basidiomycota	Tremellomycetes	Trichosporonales	Trichosporonaceae	Cutaneotrichosporon	cavernicola
ASV583	Bacteria	Actinomycetota	Actinomycetes	Mycobacteriales	Nocardiaceae	Nocardia	terpenica
ASV584	Bacteria	Actinomycetota	Actinomycetes	Mycobacteriales	Nocardiaceae	Nocardia	sp. CS682
ASV585	Bacteria	Actinomycetota	Actinomycetes	Mycobacteriales	Nocardiaceae	Nocardia	sp. PE-7
ASV586	Bacteria	Actinomycetota	Actinomycetes	Mycobacteriales	Nocardiaceae	Nocardia	otitidiscaviarum
ASV587	Bacteria	Actinomycetota	Actinomycetes	Mycobacteriales	Nocardiaceae	Nocardia	brasiliensis
ASV588	Bacteria	Actinomycetota	Actinomycetes	Mycobacteriales	Nocardiaceae	Nocardia	nova
ASV589	Bacteria	Actinomycetota	Actinomycetes	Mycobacteriales	Nocardiaceae	Nocardia	cyriacigeorgica
ASV590	Bacteria	Actinomycetota	Actinomycetes	Mycobacteriales	Nocardiaceae	Nocardia	asteroides
ASV591	Bacteria	Actinomycetota	Actinomycetes	Mycobacteriales	Nocardiaceae	Nocardia	iowensis
ASV592	Bacteria	Actinomycetota	Actinomycetes	Mycobacteriales	Nocardiaceae	Nocardia	arthritidis
ASV593	Bacteria	Actinomycetota	Actinomycetes	Mycobacteriales	Nocardiaceae	Nocardia	yamanashiensis
ASV594	Bacteria	Actinomycetota	Actinomycetes	Mycobacteriales	Nocardiaceae	Nocardia	huaxiensis
ASV595	Bacteria	Actinomycetota	Actinomycetes	Mycobacteriales	Nocardiaceae	Nocardia	yunnanensis
ASV596	Bacteria	Actinomycetota	Actinomycetes	Mycobacteriales	Nocardiaceae	Nocardia	seriolae
ASV597	Bacteria	Actinomycetota	Actinomycetes	Mycobacteriales	Nocardiaceae	Nocardia	farcinica
ASV598	Bacteria	Actinomycetota	Actinomycetes	Mycobacteriales	Nocardiaceae	Nocardia	tengchongensis
ASV599	Bacteria	Actinomycetota	Actinomycetes	Mycobacteriales	Nocardiaceae	Nocardia	gipuzkoensis
ASV600	Bacteria	Actinomycetota	Actinomycetes	Mycobacteriales	Nocardiaceae	Nocardia	sputorum
ASV601	Bacteria	Actinomycetota	Actinomycetes	Mycobacteriales	Nocardiaceae	Nocardia	mangyaensis
ASV602	Bacteria	Actinomycetota	Actinomycetes	Mycobacteriales	Nocardiaceae	Rhodococcus	sp. MTM3W5.2
ASV603	Bacteria	Actinomycetota	Actinomycetes	Mycobacteriales	Nocardiaceae	Rhodococcus	sp. SGAir0479
ASV604	Bacteria	Actinomycetota	Actinomycetes	Mycobacteriales	Nocardiaceae	Rhodococcus	sp. B7740
ASV605	Bacteria	Actinomycetota	Actinomycetes	Mycobacteriales	Nocardiaceae	Rhodococcus	sp. ABRD24
ASV606	Bacteria	Actinomycetota	Actinomycetes	Mycobacteriales	Nocardiaceae	Rhodococcus	sp. Z13
ASV607	Bacteria	Actinomycetota	Actinomycetes	Mycobacteriales	Nocardiaceae	Rhodococcus	sp. P1Y
ASV608	Bacteria	Actinomycetota	Actinomycetes	Mycobacteriales	Nocardiaceae	Rhodococcus	sp. WMMA185
ASV609	Bacteria	Actinomycetota	Actinomycetes	Mycobacteriales	Nocardiaceae	Rhodococcus	sp. W8901
ASV610	Bacteria	Actinomycetota	Actinomycetes	Mycobacteriales	Nocardiaceae	Rhodococcus	triatomae
ASV611	Bacteria	Actinomycetota	Actinomycetes	Mycobacteriales	Nocardiaceae	Rhodococcus	opacus
ASV612	Bacteria	Actinomycetota	Actinomycetes	Mycobacteriales	Nocardiaceae	Rhodococcus	coprophilus
ASV613	Bacteria	Actinomycetota	Actinomycetes	Mycobacteriales	Nocardiaceae	Rhodococcus	jostii
ASV614	Bacteria	Actinomycetota	Actinomycetes	Mycobacteriales	Nocardiaceae	Rhodococcus	globerulus
ASV615	Bacteria	Actinomycetota	Actinomycetes	Mycobacteriales	Nocardiaceae	Prescottella	equi
ASV616	Bacteria	Actinomycetota	Actinomycetes	Mycobacteriales	Mycobacteriaceae	Mycolicibacterium	litorale
ASV617	Bacteria	Actinomycetota	Actinomycetes	Mycobacteriales	Mycobacteriaceae	Mycolicibacterium	confluentis
ASV618	Bacteria	Actinomycetota	Actinomycetes	Mycobacteriales	Mycobacteriaceae	Mycolicibacterium	rutilum
ASV619	Bacteria	Actinomycetota	Actinomycetes	Mycobacteriales	Mycobacteriaceae	Mycolicibacterium	anyangense
ASV620	Bacteria	Actinomycetota	Actinomycetes	Mycobacteriales	Mycobacteriaceae	Mycolicibacterium	boenickei
ASV621	Bacteria	Actinomycetota	Actinomycetes	Mycobacteriales	Mycobacteriaceae	Mycolicibacterium	gilvum
ASV622	Bacteria	Actinomycetota	Actinomycetes	Mycobacteriales	Mycobacteriaceae	Mycolicibacterium	neoaurum
ASV623	Bacteria	Actinomycetota	Actinomycetes	Mycobacteriales	Mycobacteriaceae	Mycolicibacterium	smegmatis
ASV624	Bacteria	Actinomycetota	Actinomycetes	Mycobacteriales	Mycobacteriaceae	Mycolicibacterium	brumae
ASV625	Bacteria	Actinomycetota	Actinomycetes	Mycobacteriales	Mycobacteriaceae	Mycolicibacterium	doricum
ASV626	Bacteria	Actinomycetota	Actinomycetes	Mycobacteriales	Mycobacteriaceae	Mycolicibacterium	goodii
ASV627	Bacteria	Actinomycetota	Actinomycetes	Mycobacteriales	Mycobacteriaceae	Mycolicibacterium	helvum
ASV628	Bacteria	Actinomycetota	Actinomycetes	Mycobacteriales	Mycobacteriaceae	Mycolicibacterium	sediminis
ASV629	Bacteria	Actinomycetota	Actinomycetes	Mycobacteriales	Mycobacteriaceae	Mycolicibacterium	hassiacum
ASV630	Bacteria	Actinomycetota	Actinomycetes	Mycobacteriales	Mycobacteriaceae	Mycolicibacterium	pulveris
ASV631	Bacteria	Actinomycetota	Actinomycetes	Mycobacteriales	Mycobacteriaceae	Mycolicibacterium	moriokaense
ASV632	Bacteria	Actinomycetota	Actinomycetes	Mycobacteriales	Mycobacteriaceae	Mycobacterium	avium
ASV633	Bacteria	Actinomycetota	Actinomycetes	Mycobacteriales	Mycobacteriaceae	Mycobacterium	sp. DL592
ASV634	Bacteria	Actinomycetota	Actinomycetes	Mycobacteriales	Mycobacteriaceae	Mycobacterium	dioxanotrophicus
ASV635	Bacteria	Actinomycetota	Actinomycetes	Mycobacteriales	Mycobacteriaceae	Mycobacterium	Candidatus Mycobacterium methanotrophicum
ASV636	Bacteria	Actinomycetota	Actinomycetes	Mycobacteriales	Mycobacteriaceae	Mycobacterium	kansasii
ASV637	Bacteria	Actinomycetota	Actinomycetes	Mycobacteriales	Mycobacteriaceae	Mycobacterium	branderi
ASV638	Bacteria	Actinomycetota	Actinomycetes	Mycobacteriales	Mycobacteriaceae	Mycobacteroides	abscessus
ASV639	Bacteria	Actinomycetota	Actinomycetes	Mycobacteriales	Mycobacteriaceae	Mycobacteroides	saopaulense
ASV640	Bacteria	Actinomycetota	Actinomycetes	Mycobacteriales	Mycobacteriaceae	Mycobacteroides	chelonae
ASV641	Bacteria	Actinomycetota	Actinomycetes	Mycobacteriales	Mycobacteriaceae	Mycobacteroides	immunogenum
ASV642	Bacteria	Actinomycetota	Actinomycetes	Mycobacteriales	Gordoniaceae	Gordonia	sp. SL306
ASV643	Bacteria	Actinomycetota	Actinomycetes	Mycobacteriales	Gordoniaceae	Gordonia	sp. PP30
ASV644	Bacteria	Actinomycetota	Actinomycetes	Mycobacteriales	Gordoniaceae	Gordonia	pseudamarae
ASV645	Bacteria	Actinomycetota	Actinomycetes	Mycobacteriales	Gordoniaceae	Gordonia	otitidis
ASV646	Bacteria	Actinomycetota	Actinomycetes	Mycobacteriales	Gordoniaceae	Gordonia	mangrovi
ASV647	Bacteria	Actinomycetota	Actinomycetes	Mycobacteriales	Gordoniaceae	Gordonia	bronchialis
ASV648	Bacteria	Actinomycetota	Actinomycetes	Mycobacteriales	Gordoniaceae	Gordonia	polyisoprenivorans
ASV649	Bacteria	Actinomycetota	Actinomycetes	Mycobacteriales	Gordoniaceae	Gordonia	jinghuaiqii
ASV650	Bacteria	Actinomycetota	Actinomycetes	Mycobacteriales	Gordoniaceae	Gordonia	iterans
ASV651	Bacteria	Actinomycetota	Actinomycetes	Mycobacteriales	Gordoniaceae	Gordonia	amarae
ASV652	Bacteria	Actinomycetota	Actinomycetes	Mycobacteriales	Gordoniaceae	Gordonia	insulae
ASV653	Bacteria	Actinomycetota	Actinomycetes	Mycobacteriales	Gordoniaceae	Skermania	piniformis
ASV654	Bacteria	Actinomycetota	Actinomycetes	Mycobacteriales	Tsukamurellaceae	Tsukamurella	sp. PLM1
ASV655	Bacteria	Actinomycetota	Actinomycetes	Mycobacteriales	Tsukamurellaceae	Tsukamurella	paurometabola
ASV656	Bacteria	Actinomycetota	Actinomycetes	Mycobacteriales	Tsukamurellaceae	Tomitella	fengzijianii
ASV657	Bacteria	Actinomycetota	Actinomycetes	Pseudonocardiales	Pseudonocardiaceae	Amycolatopsis	sp. CA-230715
ASV658	Bacteria	Actinomycetota	Actinomycetes	Pseudonocardiales	Pseudonocardiaceae	Amycolatopsis	sp. HUAS 11-8
ASV659	Bacteria	Actinomycetota	Actinomycetes	Pseudonocardiales	Pseudonocardiaceae	Amycolatopsis	sp. FDAARGOS 1241
ASV660	Bacteria	Actinomycetota	Actinomycetes	Pseudonocardiales	Pseudonocardiaceae	Amycolatopsis	sp. BJA-103
ASV661	Bacteria	Actinomycetota	Actinomycetes	Pseudonocardiales	Pseudonocardiaceae	Amycolatopsis	sp. Hca4
ASV662	Bacteria	Actinomycetota	Actinomycetes	Pseudonocardiales	Pseudonocardiaceae	Amycolatopsis	sp. 2-2
ASV663	Bacteria	Actinomycetota	Actinomycetes	Pseudonocardiales	Pseudonocardiaceae	Amycolatopsis	acidiphila
ASV664	Bacteria	Actinomycetota	Actinomycetes	Pseudonocardiales	Pseudonocardiaceae	Amycolatopsis	albispora
ASV665	Bacteria	Actinomycetota	Actinomycetes	Pseudonocardiales	Pseudonocardiaceae	Saccharopolyspora	gloriosae
ASV666	Bacteria	Actinomycetota	Actinomycetes	Pseudonocardiales	Pseudonocardiaceae	Saccharopolyspora	erythraea
ASV667	Bacteria	Actinomycetota	Actinomycetes	Pseudonocardiales	Pseudonocardiaceae	Saccharopolyspora	spinosa
ASV668	Bacteria	Actinomycetota	Actinomycetes	Pseudonocardiales	Pseudonocardiaceae	Saccharothrix	syringae
ASV669	Bacteria	Actinomycetota	Actinomycetes	Pseudonocardiales	Pseudonocardiaceae	Saccharothrix	espanaensis
ASV670	Bacteria	Actinomycetota	Actinomycetes	Pseudonocardiales	Pseudonocardiaceae	Lentzea	sp. HUAS12
ASV671	Bacteria	Actinomycetota	Actinomycetes	Pseudonocardiales	Pseudonocardiaceae	Lentzea	guizhouensis
ASV672	Bacteria	Actinomycetota	Actinomycetes	Pseudonocardiales	Pseudonocardiaceae	Kibdelosporangium	phytohabitans
ASV673	Bacteria	Actinomycetota	Actinomycetes	Pseudonocardiales	Pseudonocardiaceae	Prauserella	marina
ASV674	Bacteria	Actinomycetota	Actinomycetes	Pseudonocardiales	Pseudonocardiaceae	Kutzneria	albida
ASV675	Bacteria	Actinomycetota	Actinomycetes	Pseudonocardiales	Pseudonocardiaceae	Actinoalloteichus	hoggarensis
ASV676	Bacteria	Actinomycetota	Actinomycetes	Kitasatosporales	Streptomycetaceae	Streptomyces	venezuelae
ASV677	Bacteria	Actinomycetota	Actinomycetes	Kitasatosporales	Streptomycetaceae	Streptomyces	lydicus
ASV678	Bacteria	Actinomycetota	Actinomycetes	Kitasatosporales	Streptomycetaceae	Streptomyces	harbinensis
ASV679	Bacteria	Actinomycetota	Actinomycetes	Propionibacteriales	Propionibacteriaceae	Propioniciclava	sp. MC1595
ASV680	Bacteria	Actinomycetota	Actinomycetes	Propionibacteriales	Nocardioidaceae	Nocardioides	sp. LMS-CY
ASV681	Bacteria	Actinomycetota	Actinomycetes	Propionibacteriales	Kribbellaceae	Kribbella	flavida
ASV682	Bacteria	Actinomycetota	Actinomycetes	Micrococcales	Beutenbergiaceae	Miniimonas	sp. S16
ASV683	Bacteria	Actinomycetota	Actinomycetes	Micromonosporales	Micromonosporaceae	Micromonospora	sp. WMMC415
ASV684	Bacteria	Actinomycetota	Actinomycetes	Streptosporangiales	Streptosporangiaceae	Nonomuraea	phyllanthi
ASV685	Bacteria	Actinomycetota	Actinomycetes	Streptosporangiales	Streptosporangiaceae	Streptosporangium	sp. 'caverna'
ASV686	Bacteria	Bacteroidota	Bacteroidia	Bacteroidales	Prevotellaceae	Prevotella	histicola
ASV687	Bacteria	Bacillota	Bacilli	Bacillales	Bacillaceae	Virgibacillus	necropolis
ASV688	Bacteria	Actinomycetota	Actinomycetes	Micrococcales	Micrococcaceae	Rothia	kristinae
ASV689	Bacteria	Pseudomonadota	Gammaproteobacteria	Pseudomonadales	Pseudomonadaceae	Pseudomonas	orientalis
ASV690	Bacteria	Pseudomonadota	Betaproteobacteria	Neisseriales	Neisseriaceae	Neisseria	elongata
ASV691	Bacteria	Bacteroidota	Chitinophagia	Chitinophagales	Chitinophagaceae	Chitinophaga	sancti
ASV692	Eukaryota	Ascomycota	Sordariomycetes	Hypocreales	Nectriaceae	Fusarium	graminearum
ASV693	Eukaryota	Ascomycota	Saccharomycetes	Saccharomycetales	Debaryomycetaceae	Scheffersomyces	stipitis
ASV694	Eukaryota	Basidiomycota	Agaricomycetes	Agaricales	Marasmiaceae	Marasmius	oreades
ASV695	Bacteria	Pseudomonadota	Gammaproteobacteria	Moraxellales	Moraxellaceae	Acinetobacter	sp. BHS4
ASV696	Bacteria	Pseudomonadota	Alphaproteobacteria	Hyphomicrobiales	Methylobacteriaceae	Methylobacterium	sp. C1
ASV697	Bacteria	Pseudomonadota	Alphaproteobacteria	Rhodospirillales	Acetobacteraceae	Acetobacter	aceti
ASV698	Bacteria	Pseudomonadota	Alphaproteobacteria	Rhodospirillales	Acetobacteraceae	Acetobacter	tropicalis
ASV699	Viruses	Peploviricota	Herviviricetes	Herpesvirales	Anelloviridae	Alphatorquevirus	homin18
ASV700	Bacteria	Bacillota	Bacilli	Lactobacillales	Enterococcaceae	Vagococcus	fluvialis
ASV701	Eukaryota	Ascomycota	Saccharomycetes	Saccharomycetales	Saccharomycetaceae	Saccharomyces	kudriavzevii
ASV702	Eukaryota	Ascomycota	Saccharomycetes	Saccharomycetales	Saccharomycetaceae	Saccharomyces	mikatae
ASV703	Eukaryota	Ascomycota	Saccharomycetes	Saccharomycetales	Saccharomycetaceae	Tetrapisispora	phaffii
ASV704	Eukaryota	Ascomycota	Saccharomycetes	Saccharomycetales	Saccharomycetaceae	Tetrapisispora	blattae
ASV705	Eukaryota	Ascomycota	Saccharomycetes	Saccharomycetales	Saccharomycetaceae	Eremothecium	sinecaudum
ASV706	Eukaryota	Ascomycota	Saccharomycetes	Saccharomycetales	Saccharomycetaceae	Zygotorulaspora	mrakii
ASV707	Eukaryota	Ascomycota	Saccharomycetes	Saccharomycetales	Saccharomycetaceae	Zygosaccharomyces	rouxii
ASV708	Eukaryota	Ascomycota	Saccharomycetes	Saccharomycetales	Saccharomycetaceae	Naumovozyma	dairenensis
ASV709	Eukaryota	Ascomycota	Saccharomycetes	Saccharomycetales	Saccharomycetaceae	Naumovozyma	castellii
ASV710	Eukaryota	Ascomycota	Saccharomycetes	Saccharomycetales	Debaryomycetaceae	Lodderomyces	elongisporus
ASV711	Eukaryota	Ascomycota	Saccharomycetes	Saccharomycetales	Pichiaceae	Brettanomyces	bruxellensis
ASV712	Bacteria	Bacillota	Bacilli	Bacillales	Bacillaceae	Bacillus	cereus
ASV713	Bacteria	Thermodesulfobacteriota	Desulfovibrionia	Desulfovibrionales	Desulfomicrobiaceae	Desulfomicrobium	orale
ASV714	Bacteria	Pseudomonadota	Gammaproteobacteria	Moraxellales	Moraxellaceae	Acinetobacter	gerneri
ASV715	Bacteria	Pseudomonadota	Gammaproteobacteria	Moraxellales	Moraxellaceae	Moraxella	osloensis
ASV716	Bacteria	Pseudomonadota	Alphaproteobacteria	Hyphomicrobiales	Rhizobiaceae	Agrobacterium	pusense
ASV717	Bacteria	Pseudomonadota	Alphaproteobacteria	Hyphomicrobiales	Rhizobiaceae	Rhizobium	sp. AB2/73
ASV718	Bacteria	Pseudomonadota	Alphaproteobacteria	Caulobacterales	Caulobacteraceae	Brevundimonas	diminuta
ASV719	Bacteria	Actinomycetota	Actinomycetes	Mycobacteriales	Corynebacteriaceae	Corynebacterium	afermentans
ASV720	Eukaryota	Ascomycota	Sordariomycetes	Hypocreales	Nectriaceae	Fusarium	verticillioides
ASV721	Eukaryota	Ascomycota	Eurotiomycetes	Eurotiales	Aspergillaceae	Aspergillus	oryzae
ASV722	Eukaryota	Ascomycota	Eurotiomycetes	Eurotiales	Aspergillaceae	Aspergillus	flavus
ASV723	Bacteria	Bacillota	Bacilli	Lactobacillales	Streptococcaceae	Streptococcus	sp. A12
ASV724	Bacteria	Bacillota	Bacilli	Lactobacillales	Streptococcaceae	Streptococcus	sp. D7B5
ASV725	Bacteria	Bacillota	Bacilli	Lactobacillales	Streptococcaceae	Streptococcus	sp. KS 6
ASV726	Bacteria	Bacillota	Bacilli	Lactobacillales	Streptococcaceae	Streptococcus	rubneri
ASV727	Bacteria	Bacillota	Bacilli	Bacillales	Gemellaceae	Gemella	sanguinis
ASV728	Bacteria	Bacillota	Clostridia	Eubacteriales	Eubacteriales Family XIII. Incertae Sedis	Mogibacterium	diversum
ASV729	Bacteria	Bacillota	Clostridia	Eubacteriales	Eubacteriales Family XIII. Incertae Sedis	Mogibacterium	neglectum
ASV730	Bacteria	Bacillota	Clostridia	Eubacteriales	Lachnospiraceae	Stomatobaculum	sp. F0698
ASV731	Bacteria	Actinomycetota	Actinomycetes	Actinomycetales	Actinomycetaceae	Actinomyces	sp. oral taxon 169
ASV732	Bacteria	Actinomycetota	Actinomycetes	Actinomycetales	Actinomycetaceae	Actinomyces	sp. oral taxon 171
ASV733	Bacteria	Actinomycetota	Actinomycetes	Actinomycetales	Actinomycetaceae	Actinomyces	sp. HMT 175
ASV734	Bacteria	Actinomycetota	Actinomycetes	Actinomycetales	Actinomycetaceae	Actinomyces	oris
ASV735	Bacteria	Actinomycetota	Actinomycetes	Propionibacteriales	Propionibacteriaceae	Arachnia	propionica
ASV736	Bacteria	Actinomycetota	Coriobacteriia	Coriobacteriales	Atopobiaceae	Lancefieldella	parvula
ASV737	Bacteria	Actinomycetota	Coriobacteriia	Coriobacteriales	Atopobiaceae	Olsenella	sp. oral taxon 807
ASV738	Bacteria	Bacteroidota	Bacteroidia	Bacteroidales	Prevotellaceae	Prevotella	fusca
ASV739	Bacteria	Bacteroidota	Bacteroidia	Bacteroidales	Prevotellaceae	Prevotella	scopos
ASV740	Bacteria	Bacteroidota	Bacteroidia	Bacteroidales	Prevotellaceae	Prevotella	bivia
ASV741	Bacteria	Pseudomonadota	Betaproteobacteria	Neisseriales	Neisseriaceae	Neisseria	sp. oral taxon 014
ASV742	Bacteria	Pseudomonadota	Betaproteobacteria	Neisseriales	Neisseriaceae	Neisseria	macacae
ASV743	Bacteria	Pseudomonadota	Betaproteobacteria	Neisseriales	Neisseriaceae	Kingella	potus
ASV744	Bacteria	Fusobacteriota	Fusobacteriia	Fusobacteriales	Fusobacteriaceae	Fusobacterium	polymorphum
ASV745	Bacteria	Fusobacteriota	Fusobacteriia	Fusobacteriales	Fusobacteriaceae	Fusobacterium	nucleatum
ASV746	Bacteria	Fusobacteriota	Fusobacteriia	Fusobacteriales	Leptotrichiaceae	Leptotrichia	sp. oral taxon 212
ASV747	Bacteria	Campylobacterota	Epsilonproteobacteria	Campylobacterales	Campylobacteraceae	Campylobacter	showae
ASV748	Viruses	Uroviricota	Caudoviricetes				Rothia phage Spartoi
ASV749	Bacteria	Bacillota	Bacilli	Lactobacillales	Streptococcaceae	Streptococcus	sp. 29892
ASV750	Bacteria	Bacillota	Bacilli	Lactobacillales	Streptococcaceae	Streptococcus	constellatus
ASV751	Bacteria	Bacillota	Bacilli	Lactobacillales	Streptococcaceae	Streptococcus	pyogenes
ASV752	Bacteria	Bacillota	Bacilli	Lactobacillales	Streptococcaceae	Streptococcus	oriscaviae
ASV753	Bacteria	Bacillota	Bacilli	Lactobacillales	Streptococcaceae	Streptococcus	halotolerans
ASV754	Bacteria	Bacillota	Bacilli	Lactobacillales	Streptococcaceae	Lactococcus	taiwanensis
ASV755	Bacteria	Bacillota	Bacilli	Lactobacillales	Lactobacillaceae	Lactobacillus	helveticus
ASV756	Bacteria	Bacillota	Bacilli	Lactobacillales	Lactobacillaceae	Ligilactobacillus	ruminis
ASV757	Bacteria	Bacillota	Bacilli	Lactobacillales	Carnobacteriaceae	Marinilactibacillus	sp. 15R
ASV758	Bacteria	Bacillota	Bacilli	Lactobacillales	Aerococcaceae	Suicoccus	acidiformans
ASV759	Bacteria	Bacillota	Bacilli	Lactobacillales	Enterococcaceae	Vagococcus	intermedius
ASV760	Bacteria	Bacillota	Bacilli	Bacillales	Bacillaceae	Pontibacillus	sp. HMF3514
ASV761	Bacteria	Bacillota	Bacilli	Bacillales	Bacillaceae	Cytobacillus	dafuensis
ASV762	Bacteria	Bacillota	Bacilli	Bacillales	Bacillaceae	Amphibacillus	xylanus
ASV763	Bacteria	Bacillota	Bacilli	Bacillales	Bacillaceae	Gracilibacillus	salinarum
ASV764	Bacteria	Bacillota	Bacilli	Bacillales	Paenibacillaceae	Paenibacillus	polygoni
ASV765	Bacteria	Bacillota	Bacilli	Bacillales		Exiguobacterium	aurantiacum
ASV766	Bacteria	Bacillota	Negativicutes	Selenomonadales	Selenomonadaceae	Selenobaculum	gbiensis
ASV767	Bacteria	Bacillota	Negativicutes	Selenomonadales	Selenomonadaceae	Megamonas	funiformis
ASV768	Bacteria	Bacillota	Clostridia	Eubacteriales	Peptostreptococcaceae	Romboutsia	sp. 13368
ASV769	Bacteria	Actinomycetota	Actinomycetes	Micrococcales	Micrococcaceae	Arthrobacter	gengyunqii
ASV770	Bacteria	Actinomycetota	Actinomycetes	Micrococcales	Micrococcaceae	Pseudarthrobacter	sp. IC2-21
ASV771	Bacteria	Actinomycetota	Actinomycetes	Micrococcales	Microbacteriaceae	Luteimicrobium	xylanilyticum
ASV772	Bacteria	Actinomycetota	Actinomycetes	Mycobacteriales	Corynebacteriaceae	Corynebacterium	ureicelerivorans
ASV773	Bacteria	Actinomycetota	Actinomycetes	Mycobacteriales	Corynebacteriaceae	Corynebacterium	singulare
ASV774	Bacteria	Actinomycetota	Actinomycetes	Mycobacteriales	Mycobacteriaceae	Mycobacterium	lacus
ASV775	Bacteria	Actinomycetota	Actinomycetes	Mycobacteriales	Mycobacteriaceae	Mycobacterium	heckeshornense
ASV776	Bacteria	Actinomycetota	Actinomycetes	Actinomycetales	Actinomycetaceae	Actinomyces	trachealis
ASV777	Bacteria	Actinomycetota	Actinomycetes	Actinomycetales	Actinomycetaceae	Schaalia	meyeri
ASV778	Bacteria	Actinomycetota	Actinomycetes	Actinomycetales	Actinomycetaceae	Trueperella	pecoris
ASV779	Bacteria	Actinomycetota	Actinomycetes	Pseudonocardiales	Pseudonocardiaceae	Saccharopolyspora	rosea
ASV780	Bacteria	Actinomycetota	Actinomycetes	Micromonosporales	Micromonosporaceae	Micromonospora	profundi
ASV781	Bacteria	Pseudomonadota	Gammaproteobacteria	Pasteurellales	Pasteurellaceae	Haemophilus	sp. oral taxon 036
ASV782	Bacteria	Pseudomonadota	Gammaproteobacteria	Pasteurellales	Pasteurellaceae	Actinobacillus	delphinicola
ASV783	Bacteria	Pseudomonadota	Gammaproteobacteria	Pasteurellales	Pasteurellaceae	Rodentibacter	haemolyticus
ASV784	Bacteria	Pseudomonadota	Gammaproteobacteria	Pseudomonadales	Pseudomonadaceae	Pseudomonas	sp. J380
ASV785	Bacteria	Pseudomonadota	Gammaproteobacteria	Pseudomonadales	Pseudomonadaceae	Pseudomonas	sp. So3.2b
ASV786	Bacteria	Pseudomonadota	Gammaproteobacteria	Pseudomonadales	Pseudomonadaceae	Pseudomonas	salmasensis
ASV787	Bacteria	Pseudomonadota	Gammaproteobacteria	Pseudomonadales	Pseudomonadaceae	Pseudomonas	lactis
ASV788	Bacteria	Pseudomonadota	Gammaproteobacteria	Vibrionales	Vibrionaceae	Vibrio	parahaemolyticus
ASV789	Bacteria	Pseudomonadota	Gammaproteobacteria	Vibrionales	Vibrionaceae	Vibrio	zhugei
ASV790	Bacteria	Pseudomonadota	Gammaproteobacteria	Cellvibrionales	Cellvibrionaceae	Teredinibacter	turnerae
ASV791	Bacteria	Pseudomonadota	Gammaproteobacteria	Cellvibrionales	Halieaceae	Halioglobus	maricola
ASV792	Bacteria	Pseudomonadota	Gammaproteobacteria	Chromatiales	Chromatiaceae	Rheinheimera	sp. MMS21-TC3
ASV793	Bacteria	Pseudomonadota	Gammaproteobacteria	Aeromonadales	Aeromonadaceae	Oceanisphaera	sp. IT1-181
ASV794	Bacteria	Pseudomonadota	Gammaproteobacteria	Alteromonadales	Alteromonadaceae	Paraglaciecola	psychrophila
ASV795	Bacteria	Pseudomonadota	Betaproteobacteria	Neisseriales	Neisseriaceae	Neisseria	sp. Marseille-Q5346
ASV796	Bacteria	Pseudomonadota	Betaproteobacteria	Neisseriales	Chitinibacteraceae	Jeongeupia	sp. USM3
ASV797	Bacteria	Pseudomonadota	Alphaproteobacteria	Hyphomicrobiales	Nitrobacteraceae	Bradyrhizobium	sp. 195
ASV798	Bacteria	Pseudomonadota	Alphaproteobacteria	Hyphomicrobiales	Nitrobacteraceae	Bradyrhizobium	oligotrophicum
ASV799	Bacteria	Pseudomonadota	Alphaproteobacteria	Sphingomonadales	Sphingomonadaceae	Parasphingopyxis	sp. CP4
ASV800	Bacteria	Pseudomonadota	Alphaproteobacteria	Sphingomonadales	Erythrobacteraceae	Erythrobacter	sp. HL-111
ASV801	Bacteria	Pseudomonadota	Alphaproteobacteria	Caulobacterales	Caulobacteraceae	Brevundimonas	sp. M20
ASV802	Bacteria	Pseudomonadota	Alphaproteobacteria	Caulobacterales	Caulobacteraceae	Brevundimonas	goettingensis
ASV803	Bacteria	Pseudomonadota	Alphaproteobacteria	Rhodobacterales	Paracoccaceae	Parasedimentitalea	psychrophila
ASV804	Bacteria	Bacteroidota	Bacteroidia	Bacteroidales	Prevotellaceae	Prevotella	communis
ASV805	Bacteria	Bacteroidota	Bacteroidia	Bacteroidales	Porphyromonadaceae	Porphyromonas	cangingivalis
ASV806	Bacteria	Bacteroidota	Flavobacteriia	Flavobacteriales	Flavobacteriaceae	Flavobacterium	sp. N1846
ASV807	Bacteria	Bacteroidota	Flavobacteriia	Flavobacteriales	Weeksellaceae	Cloacibacterium	normanense
ASV808	Bacteria	Bacteroidota	Flavobacteriia	Flavobacteriales	Weeksellaceae	Empedobacter	falsenii
ASV809	Bacteria	Bacteroidota	Sphingobacteriia	Sphingobacteriales	Sphingobacteriaceae	Sphingobacterium	lactis
ASV810	Bacteria	Bacteroidota	Sphingobacteriia	Sphingobacteriales	Sphingobacteriaceae	Sphingobacterium	multivorum
ASV811	Bacteria	Pseudomonadota	Gammaproteobacteria	Pseudomonadales	Pseudomonadaceae	Pseudomonas	simiae
ASV812	Bacteria	Actinomycetota	Actinomycetes	Micrococcales	Micrococcaceae	Rothia	nasimurium
ASV813	Bacteria	Pseudomonadota	Gammaproteobacteria	Moraxellales	Moraxellaceae	Acinetobacter	sp. TR11
ASV814	Bacteria	Pseudomonadota	Gammaproteobacteria	Moraxellales	Moraxellaceae	Acinetobacter	sp. TR3
ASV815	Bacteria	Pseudomonadota	Gammaproteobacteria	Moraxellales	Moraxellaceae	Acinetobacter	cumulans
ASV816	Bacteria	Pseudomonadota	Gammaproteobacteria	Pasteurellales	Pasteurellaceae	Haemophilus	pittmaniae
ASV817	Bacteria	Pseudomonadota	Gammaproteobacteria	Oceanospirillales	Halomonadaceae	Steffania	Candidatus Steffania adelgidicola
ASV818	Eukaryota	Ascomycota	Saccharomycetes	Saccharomycetales	Saccharomycetaceae	Kazachstania	naganishii
ASV819	Eukaryota	Ascomycota	Leotiomycetes	Helotiales	Sclerotiniaceae	Botrytis	cinerea
ASV820	Bacteria	Pseudomonadota	Gammaproteobacteria	Alteromonadales	Shewanellaceae	Shewanella	decolorationis
ASV821	Bacteria	Chlamydiota	Chlamydiia	Parachlamydiales	Parachlamydiaceae	Protochlamydia	Candidatus Protochlamydia amoebophila
ASV822	Eukaryota	Ascomycota	Sordariomycetes	Sordariales	Chaetomiaceae	Thermothelomyces	thermophilus
ASV823	Eukaryota	Ascomycota	Sordariomycetes	Hypocreales	Clavicipitaceae	Ustilaginoidea	virens
ASV824	Eukaryota	Basidiomycota	Ustilaginomycetes	Ustilaginales	Ustilaginaceae	Ustilago	maydis
ASV825	Eukaryota	Basidiomycota	Agaricomycetes	Cantharellales	Ceratobasidiaceae	Rhizoctonia	solani
ASV826	Bacteria	Bacillota	Bacilli	Lactobacillales	Streptococcaceae	Streptococcus	sp. 29896
ASV827	Bacteria	Bacillota	Bacilli	Lactobacillales	Lactobacillaceae	Limosilactobacillus	oris
ASV828	Bacteria	Bacillota	Bacilli	Bacillales	Bacillaceae	Fictibacillus	sp. KU28468
ASV829	Bacteria	Bacillota	Bacilli	Bacillales	Bacillaceae	Virgibacillus	sp. Bac330
ASV830	Bacteria	Bacillota	Bacilli	Bacillales	Bacillaceae	Lentibacillus	sp. CBA3610
ASV831	Bacteria	Bacillota	Negativicutes	Veillonellales	Veillonellaceae	Megasphaera	elsdenii
ASV832	Bacteria	Actinomycetota	Actinomycetes	Micrococcales	Microbacteriaceae	Leifsonia	xyli
ASV833	Bacteria	Actinomycetota	Actinomycetes	Actinomycetales	Actinomycetaceae	Schaalia	sp. 19OD2882
ASV834	Bacteria	Actinomycetota	Actinomycetes	Actinomycetales	Actinomycetaceae	Gleimia	europaea
ASV835	Bacteria	Cyanobacteriota	Cyanophyceae	Leptolyngbyales	Trichocoleusaceae	Trichocoleus	desertorum
ASV836	Bacteria	Mycoplasmatota		Mycoplasmoidales	Mycoplasmoidaceae	Ureaplasma	parvum
ASV837	Bacteria	Bacteroidota	Bacteroidia	Bacteroidales	Prevotellaceae	Prevotella	dentalis
ASV838	Bacteria	Bacteroidota	Flavobacteriia	Flavobacteriales	Flavobacteriaceae	Capnocytophaga	haemolytica
ASV839	Bacteria	Bacteroidota	Flavobacteriia	Flavobacteriales	Flavobacteriaceae	Winogradskyella	sp. PG-2
ASV840	Bacteria	Bacteroidota	Flavobacteriia	Flavobacteriales	Weeksellaceae	Bergeyella	cardium
ASV841	Bacteria	Pseudomonadota	Betaproteobacteria	Neisseriales	Neisseriaceae	Neisseria	musculi
ASV842	Bacteria	Pseudomonadota	Betaproteobacteria	Burkholderiales	Comamonadaceae	Serpentinimonas	raichei
ASV843	Bacteria	Pseudomonadota	Gammaproteobacteria	Xanthomonadales	Xanthomonadaceae	Thermomonas	sp. HDW16
ASV844	Bacteria	Acidobacteriota	Terriglobia	Terriglobales	Acidobacteriaceae	Granulicella	sp. 5B5
ASV845	Bacteria	Pseudomonadota	Gammaproteobacteria	Pseudomonadales	Pseudomonadaceae	Pseudomonas	sp. GXZC
ASV846	Bacteria	Pseudomonadota	Gammaproteobacteria	Pseudomonadales	Pseudomonadaceae	Pseudomonas	sp. PP3
ASV847	Bacteria	Pseudomonadota	Gammaproteobacteria	Pseudomonadales	Pseudomonadaceae	Pseudomonas	sp. R5-89-07
ASV848	Bacteria	Pseudomonadota	Gammaproteobacteria	Pseudomonadales	Pseudomonadaceae	Pseudomonas	sp. LH1G9
ASV849	Bacteria	Pseudomonadota	Gammaproteobacteria	Pseudomonadales	Pseudomonadaceae	Pseudomonas	sp. MRSN 12121
ASV850	Bacteria	Pseudomonadota	Gammaproteobacteria	Pseudomonadales	Pseudomonadaceae	Pseudomonas	sp. R3-52-08
ASV851	Bacteria	Pseudomonadota	Gammaproteobacteria	Pseudomonadales	Pseudomonadaceae	Pseudomonas	sp. PMCC200367
ASV852	Bacteria	Pseudomonadota	Gammaproteobacteria	Pseudomonadales	Pseudomonadaceae	Pseudomonas	sp. KU43P
ASV853	Bacteria	Pseudomonadota	Gammaproteobacteria	Pseudomonadales	Pseudomonadaceae	Pseudomonas	sp. ZM23
ASV854	Bacteria	Pseudomonadota	Gammaproteobacteria	Pseudomonadales	Pseudomonadaceae	Pseudomonas	sp. Z003-0.4C(8344-21)
ASV855	Bacteria	Pseudomonadota	Gammaproteobacteria	Pseudomonadales	Pseudomonadaceae	Pseudomonas	sp. BW7P1
ASV856	Bacteria	Pseudomonadota	Gammaproteobacteria	Pseudomonadales	Pseudomonadaceae	Pseudomonas	canadensis
ASV857	Bacteria	Pseudomonadota	Gammaproteobacteria	Pseudomonadales	Pseudomonadaceae	Pseudomonas	azotoformans
ASV858	Bacteria	Pseudomonadota	Gammaproteobacteria	Pseudomonadales	Pseudomonadaceae	Pseudomonas	fluorescens
ASV859	Bacteria	Pseudomonadota	Gammaproteobacteria	Pseudomonadales	Pseudomonadaceae	Pseudomonas	moraviensis
ASV860	Bacteria	Pseudomonadota	Gammaproteobacteria	Pseudomonadales	Pseudomonadaceae	Pseudomonas	tolaasii
ASV861	Bacteria	Pseudomonadota	Gammaproteobacteria	Pseudomonadales	Pseudomonadaceae	Pseudomonas	rhodesiae
ASV862	Bacteria	Pseudomonadota	Gammaproteobacteria	Pseudomonadales	Pseudomonadaceae	Pseudomonas	migulae
ASV863	Bacteria	Pseudomonadota	Gammaproteobacteria	Pseudomonadales	Pseudomonadaceae	Pseudomonas	marginalis
ASV864	Bacteria	Pseudomonadota	Gammaproteobacteria	Pseudomonadales	Pseudomonadaceae	Pseudomonas	chlororaphis
ASV865	Bacteria	Pseudomonadota	Gammaproteobacteria	Pseudomonadales	Pseudomonadaceae	Pseudomonas	marincola
ASV866	Bacteria	Pseudomonadota	Gammaproteobacteria	Pseudomonadales	Pseudomonadaceae	Pseudomonas	cichorii
ASV867	Bacteria	Pseudomonadota	Gammaproteobacteria	Pseudomonadales	Pseudomonadaceae	Pseudomonas	viridiflava
ASV868	Bacteria	Pseudomonadota	Gammaproteobacteria	Pseudomonadales	Pseudomonadaceae	Pseudomonas	siliginis
ASV869	Bacteria	Pseudomonadota	Gammaproteobacteria	Pseudomonadales	Pseudomonadaceae	Pseudomonas	palleroniana
ASV870	Bacteria	Pseudomonadota	Gammaproteobacteria	Pseudomonadales	Pseudomonadaceae	Pseudomonas	extremaustralis
ASV871	Bacteria	Pseudomonadota	Gammaproteobacteria	Pseudomonadales	Pseudomonadaceae	Halopseudomonas	sabulinigri
ASV872	Bacteria	Pseudomonadota	Gammaproteobacteria	Cellvibrionales	Microbulbiferaceae	Microbulbifer	hydrolyticus
ASV873	Bacteria	Actinomycetota	Actinomycetes	Micrococcales	Ornithinimicrobiaceae	Ornithinimicrobium	sp. INDO-MA30-4
ASV874	Viruses	Negarnaviricota	Monjiviricetes	Mononegavirales	Pneumoviridae	Orthopneumovirus	hominis
ASV875	Bacteria	Bacillota	Bacilli	Lactobacillales	Streptococcaceae	Streptococcus	sp. 29887
ASV876	Bacteria	Bacillota	Bacilli	Lactobacillales	Lactobacillaceae	Lactobacillus	acidophilus
ASV877	Bacteria	Bacillota	Bacilli	Lactobacillales	Lactobacillaceae	Lactobacillus	panisapium
ASV878	Bacteria	Bacillota	Bacilli	Lactobacillales	Aerococcaceae	Globicatella	sp. PHS-GS-PNBC-21-1553
ASV879	Bacteria	Actinomycetota	Actinomycetes	Micrococcales	Microbacteriaceae	Microbacterium	sp. PM5
ASV880	Bacteria	Actinomycetota	Actinomycetes	Bifidobacteriales	Bifidobacteriaceae	Scardovia	inopinata
ASV881	Bacteria	Pseudomonadota	Gammaproteobacteria	Pseudomonadales	Pseudomonadaceae	Pseudomonas	sp. FGI182
ASV882	Bacteria	Pseudomonadota	Gammaproteobacteria	Pseudomonadales	Pseudomonadaceae	Pseudomonas	sp.
ASV883	Bacteria	Pseudomonadota	Gammaproteobacteria	Pseudomonadales	Pseudomonadaceae	Pseudomonas	sp. p1(2021b)
ASV884	Bacteria	Pseudomonadota	Gammaproteobacteria	Pseudomonadales	Pseudomonadaceae	Pseudomonas	asiatica
ASV885	Bacteria	Pseudomonadota	Gammaproteobacteria	Pseudomonadales	Marinobacteraceae	Marinobacter	sp. LA51
ASV886	Bacteria	Pseudomonadota	Gammaproteobacteria	Alteromonadales	Shewanellaceae	Shewanella	maritima
ASV887	Bacteria	Pseudomonadota	Gammaproteobacteria	Cellvibrionales	Microbulbiferaceae	Microbulbifer	elongatus
ASV888	Bacteria	Pseudomonadota	Alphaproteobacteria	Hyphomicrobiales	Brucellaceae	Brucella	anthropi
ASV889	Bacteria	Pseudomonadota	Alphaproteobacteria	Hyphomicrobiales	Nitrobacteraceae	Bradyrhizobium	sp. NDS-1
ASV890	Bacteria	Pseudomonadota	Alphaproteobacteria	Hyphomicrobiales	Nitrobacteraceae	Bradyrhizobium	sp. CB1024
ASV891	Bacteria	Pseudomonadota	Alphaproteobacteria	Hyphomicrobiales	Nitrobacteraceae	Bradyrhizobium	sp. TM102
ASV892	Bacteria	Pseudomonadota	Alphaproteobacteria	Hyphomicrobiales	Phyllobacteriaceae	Mesorhizobium	sp. M6A.T.Cr.TU.016.01.1.1
ASV893	Bacteria	Pseudomonadota	Alphaproteobacteria	Hyphomicrobiales	Rhizobiaceae	Rhizobium	tropici
ASV894	Bacteria	Pseudomonadota	Alphaproteobacteria	Hyphomicrobiales	Xanthobacteraceae	Ancylobacter	polymorphus
ASV895	Bacteria	Pseudomonadota	Alphaproteobacteria	Hyphomicrobiales	Boseaceae	Bosea	sp. RAC05
ASV896	Bacteria	Pseudomonadota	Alphaproteobacteria	Parvularculales	Parvularculaceae	Aquisalinus	flavus
ASV897	Bacteria	Pseudomonadota	Gammaproteobacteria	Enterobacterales	Yersiniaceae	Serratia	sp. HRI
ASV898	Bacteria	Pseudomonadota	Gammaproteobacteria	Enterobacterales	Yersiniaceae	Serratia	sp. 1D1416
ASV899	Bacteria	Pseudomonadota	Gammaproteobacteria	Enterobacterales	Yersiniaceae	Serratia	ureilytica
ASV900	Bacteria	Pseudomonadota	Gammaproteobacteria	Enterobacterales	Yersiniaceae	Serratia	fonticola
ASV901	Bacteria	Pseudomonadota	Gammaproteobacteria	Enterobacterales	Yersiniaceae	Serratia	odorifera
ASV902	Bacteria	Pseudomonadota	Gammaproteobacteria	Enterobacterales	Yersiniaceae	Serratia	nematodiphila
ASV903	Bacteria	Pseudomonadota	Gammaproteobacteria	Enterobacterales	Yersiniaceae	Yersinia	rohdei
ASV904	Bacteria	Pseudomonadota	Gammaproteobacteria	Enterobacterales	Yersiniaceae	Nissabacter	sp. SGAir0207
ASV905	Bacteria	Pseudomonadota	Gammaproteobacteria	Enterobacterales	Yersiniaceae	Rahnella	aceris
ASV906	Bacteria	Pseudomonadota	Gammaproteobacteria	Enterobacterales	Enterobacteriaceae	Kosakonia	cowanii
ASV907	Bacteria	Pseudomonadota	Gammaproteobacteria	Enterobacterales	Enterobacteriaceae	Yokenella	regensburgei
ASV908	Bacteria	Pseudomonadota	Gammaproteobacteria	Enterobacterales	Enterobacteriaceae	Jejubacter	calystegiae
ASV909	Bacteria	Pseudomonadota	Gammaproteobacteria	Enterobacterales	Erwiniaceae	Mixta	gaviniae
ASV910	Bacteria	Pseudomonadota	Gammaproteobacteria	Enterobacterales	Erwiniaceae	Pantoea	dispersa
ASV911	Bacteria	Pseudomonadota	Gammaproteobacteria	Xanthomonadales	Xanthomonadaceae	Stenotrophomonas	pavanii
ASV912	Bacteria	Pseudomonadota	Gammaproteobacteria	Oceanospirillales	Halomonadaceae	Halomonas	socia
ASV913	Bacteria	Pseudomonadota	Gammaproteobacteria	Aeromonadales	Aeromonadaceae	Tolumonas	uncultured Tolumonas sp.
ASV914	Bacteria	Pseudomonadota	Gammaproteobacteria	Vibrionales	Vibrionaceae	Photobacterium	sp. TY1-4
ASV915	Bacteria	Bacillota	Negativicutes	Selenomonadales	Selenomonadaceae	Selenomonas	dianae
ASV916	Bacteria	Bacillota	Bacilli	Lactobacillales	Streptococcaceae	Streptococcus	porcinus
ASV917	Bacteria	Bacillota	Bacilli	Lactobacillales	Lactobacillaceae	Lactobacillus	delbrueckii
ASV918	Bacteria	Bacillota	Bacilli	Bacillales	Staphylococcaceae	Staphylococcus	chromogenes
ASV919	Bacteria	Bacillota	Bacilli	Bacillales	Staphylococcaceae	Staphylococcus	argenteus
ASV920	Bacteria	Bacillota	Bacilli	Bacillales	Staphylococcaceae	Staphylococcus	cohnii
ASV921	Bacteria	Bacillota	Bacilli	Bacillales	Staphylococcaceae	Staphylococcus	saccharolyticus
ASV922	Bacteria	Bacillota	Bacilli	Bacillales	Staphylococcaceae	Macrococcus	epidermidis
ASV923	Bacteria	Bacillota	Bacilli	Bacillales	Bacillaceae	Oceanobacillus	jeddahense
ASV924	Bacteria	Bacillota	Bacilli	Bacillales	Paenibacillaceae	Paenibacillus	bovis
ASV925	Bacteria	Bacillota	Clostridia	Eubacteriales	Lachnospiraceae	Lachnoclostridium	phytofermentans
ASV926	Bacteria	Bacillota	Clostridia	Eubacteriales	Clostridiaceae	Clostridium	aceticum
ASV927	Bacteria	Bacillota	Clostridia	Moorellales	Zhaonellaceae	Zhaonella	formicivorans
ASV928	Bacteria	Actinomycetota	Actinomycetes	Mycobacteriales	Corynebacteriaceae	Corynebacterium	choanae
ASV929	Bacteria	Actinomycetota	Actinomycetes	Propionibacteriales	Propionibacteriaceae	Cutibacterium	avidum
ASV930	Bacteria	Actinomycetota	Actinomycetes	Micrococcales	Dermabacteraceae	Devriesea	agamarum
ASV931	Bacteria	Actinomycetota	Actinomycetes	Actinomycetales	Actinomycetaceae	Boudabousia	tangfeifanii
ASV932	Bacteria	Pseudomonadota	Gammaproteobacteria	Enterobacterales	Erwiniaceae	Pantoea	sp. SO10
ASV933	Bacteria	Pseudomonadota	Alphaproteobacteria	Rhodospirillales	Azospirillaceae	Nitrospirillum	amazonense
ASV934	Bacteria	Synergistota	Synergistia	Synergistales	Acetomicrobiaceae	Acetomicrobium	mobile
ASV935	Bacteria	Bacillota	Bacilli	Lactobacillales	Streptococcaceae	Streptococcus	equinus
ASV936	Bacteria	Bacillota	Bacilli	Lactobacillales	Lactobacillaceae	Lactobacillus	sp. 3B(2020)
ASV937	Bacteria	Bacillota	Bacilli	Lactobacillales	Enterococcaceae	Enterococcus	rotai
ASV938	Bacteria	Actinomycetota	Actinomycetes	Micrococcales	Micrococcaceae	Arthrobacter	caoxuetaonis
ASV939	Bacteria	Actinomycetota	Actinomycetes	Micrococcales	Micrococcaceae	Nesterenkonia	pannonica
ASV940	Bacteria	Actinomycetota	Actinomycetes	Micrococcales	Microbacteriaceae	Leifsonia	sp. PS1209
ASV941	Bacteria	Actinomycetota	Actinomycetes	Micrococcales	Microbacteriaceae	Curtobacterium	flaccumfaciens
ASV942	Bacteria	Actinomycetota	Actinomycetes	Micrococcales	Microbacteriaceae	Mycetocola	sp. JXN-3
ASV943	Bacteria	Actinomycetota	Actinomycetes	Micrococcales	Microbacteriaceae	Salinibacterium	sp. UTAS2018
ASV944	Bacteria	Actinomycetota	Actinomycetes	Actinomycetales	Actinomycetaceae	Actinomyces	sp. oral taxon 414
ASV945	Bacteria	Actinomycetota	Actinomycetes	Bifidobacteriales	Bifidobacteriaceae	Parascardovia	denticolens
ASV946	Bacteria	Bacteroidota	Flavobacteriia	Flavobacteriales	Flavobacteriaceae	Flavobacterium	bizetiae
ASV947	Bacteria	Candidatus Saccharibacteria	Candidatus Saccharimonadia	Candidatus Nanosynbacterales	Candidatus Nanosynbacteraceae	Nanosynbacter	Candidatus Nanosynbacter featherlites
ASV948	Bacteria	Candidatus Saccharibacteria	Candidatus Saccharimonadia	Candidatus Nanosynbacterales	Candidatus Nanosynbacteraceae	Nanosynbacter	Candidatus Nanosynbacter lyticus
ASV949	Bacteria	Actinomycetota	Actinomycetes	Mycobacteriales	Corynebacteriaceae	Corynebacterium	epidermidicanis
ASV950	Bacteria	Actinomycetota	Actinomycetes	Micrococcales	Microbacteriaceae	Leucobacter	allii
ASV951	Bacteria	Actinomycetota	Actinomycetes	Nakamurellales	Nakamurellaceae	Nakamurella	sp. PAMC28650
ASV952	Bacteria	Pseudomonadota	Gammaproteobacteria	Pseudomonadales	Pseudomonadaceae	Pseudomonas	aeruginosa
ASV953	Bacteria	Pseudomonadota	Alphaproteobacteria	Caulobacterales	Caulobacteraceae	Brevundimonas	sp. Bb-A
ASV954	Bacteria	Pseudomonadota	Alphaproteobacteria	Caulobacterales	Caulobacteraceae	Brevundimonas	sp. DS20
ASV955	Bacteria	Pseudomonadota	Alphaproteobacteria	Caulobacterales	Caulobacteraceae	Brevundimonas	uncultured Brevundimonas sp.
ASV956	Bacteria	Pseudomonadota	Alphaproteobacteria	Caulobacterales	Caulobacteraceae	Asticcacaulis	sp. ZE23SCel15
ASV957	Bacteria	Pseudomonadota	Alphaproteobacteria	Hyphomicrobiales	Rhizobiaceae	Agrobacterium	vaccinii
ASV958	Bacteria	Pseudomonadota	Alphaproteobacteria	Hyphomicrobiales	Phyllobacteriaceae	Mesorhizobium	sp. 8
ASV959	Bacteria	Pseudomonadota	Alphaproteobacteria	Hyphomicrobiales	Brucellaceae	Brucella	sp. BO2
ASV960	Bacteria	Pseudomonadota	Alphaproteobacteria	Hyphomicrobiales	Pleomorphomonadaceae	Hartmannibacter	diazotrophicus
ASV961	Bacteria	Pseudomonadota	Gammaproteobacteria	Enterobacterales	Enterobacteriaceae	Enterobacter	cloacae complex sp.
ASV962	Bacteria	Pseudomonadota	Gammaproteobacteria	Enterobacterales	Enterobacteriaceae	Enterobacter	hormaechei
ASV963	Bacteria	Pseudomonadota	Gammaproteobacteria	Enterobacterales	Enterobacteriaceae	Enterobacter	cloacae
ASV964	Bacteria	Pseudomonadota	Gammaproteobacteria	Enterobacterales	Enterobacteriaceae	Enterobacter	sp. SA187
ASV965	Bacteria	Pseudomonadota	Gammaproteobacteria	Enterobacterales	Enterobacteriaceae	Enterobacter	huaxiensis
ASV966	Bacteria	Pseudomonadota	Gammaproteobacteria	Enterobacterales	Enterobacteriaceae	Enterobacter	bugandensis
ASV967	Bacteria	Pseudomonadota	Gammaproteobacteria	Enterobacterales	Erwiniaceae	Erwinia	persicina
ASV968	Bacteria	Pseudomonadota	Gammaproteobacteria	Enterobacterales	Erwiniaceae	Tatumella	ptyseos
ASV969	Bacteria	Pseudomonadota	Gammaproteobacteria	Pseudomonadales	Pseudomonadaceae	Pseudomonas	sp. L5B5
ASV970	Bacteria	Pseudomonadota	Gammaproteobacteria	Oceanospirillales	Oceanospirillaceae	Amphritea	uncultured Amphritea sp.
ASV971	Bacteria	Pseudomonadota	Gammaproteobacteria	Vibrionales	Vibrionaceae	Photobacterium	leiognathi
ASV972	Bacteria	Pseudomonadota	Alphaproteobacteria	Sphingomonadales	Sphingomonadaceae	Sphingopyxis	sp. 113P3
ASV973	Bacteria	Pseudomonadota	Gammaproteobacteria	Enterobacterales	Enterobacteriaceae	Pseudescherichia	vulneris
ASV974	Bacteria	Pseudomonadota	Gammaproteobacteria	Pseudomonadales	Pseudomonadaceae	Pseudomonas	mucidolens
ASV975	Bacteria	Pseudomonadota	Gammaproteobacteria	Pseudomonadales	Pseudomonadaceae	Pseudomonas	sp. SO81
ASV976	Bacteria	Pseudomonadota	Gammaproteobacteria	Pseudomonadales	Pseudomonadaceae	Pseudomonas	sp. 31-12
ASV977	Bacteria	Pseudomonadota	Gammaproteobacteria	Pseudomonadales	Pseudomonadaceae	Pseudomonas	sp. 02C 26
ASV978	Bacteria	Pseudomonadota	Gammaproteobacteria	Pseudomonadales	Pseudomonadaceae	Pseudomonas	sp. Marseille-Q3773
ASV979	Bacteria	Pseudomonadota	Gammaproteobacteria	Pseudomonadales	Pseudomonadaceae	Pseudomonas	sp. PSE14
ASV980	Bacteria	Pseudomonadota	Gammaproteobacteria	Pseudomonadales	Pseudomonadaceae	Pseudomonas	putida
ASV981	Bacteria	Pseudomonadota	Gammaproteobacteria	Pseudomonadales	Pseudomonadaceae	Pseudomonas	syringae
ASV982	Bacteria	Pseudomonadota	Gammaproteobacteria	Pseudomonadales	Pseudomonadaceae	Pseudomonas	protegens
ASV983	Bacteria	Pseudomonadota	Gammaproteobacteria	Pseudomonadales	Pseudomonadaceae	Pseudomonas	uncultured Pseudomonas sp.
ASV984	Bacteria	Pseudomonadota	Gammaproteobacteria	Pseudomonadales	Pseudomonadaceae	Pseudomonas	laurentiana
ASV985	Bacteria	Pseudomonadota	Gammaproteobacteria	Pseudomonadales	Pseudomonadaceae	Pseudomonas	entomophila
ASV986	Bacteria	Pseudomonadota	Gammaproteobacteria	Oceanospirillales	Halomonadaceae	Halomonas	aestuarii
ASV987	Bacteria	Pseudomonadota	Gammaproteobacteria	Oceanospirillales	Halomonadaceae	Salinicola	sp. JS01
ASV988	Bacteria	Pseudomonadota	Gammaproteobacteria	Oceanospirillales	Alcanivoracaceae	Alloalcanivorax	xenomutans
ASV989	Bacteria	Pseudomonadota	Alphaproteobacteria	Rhodobacterales	Paracoccaceae	Paracoccus	aminovorans
ASV990	Bacteria	Actinomycetota	Actinomycetes	Mycobacteriales	Corynebacteriaceae	Corynebacterium	massiliense
ASV991	Bacteria	Mycoplasmatota		Mycoplasmoidales	Mycoplasmoidaceae	Ureaplasma	urealyticum
ASV992	Bacteria	Bdellovibrionota	Bdellovibrionia	Bdellovibrionales	Pseudobdellovibrionaceae	Bdellovibrio	bacteriovorus
ASV993	Bacteria	Pseudomonadota	Alphaproteobacteria	Hyphomicrobiales	Methylobacteriaceae	Methylobacterium	durans
ASV994	Bacteria	Bacillota	Clostridia	Eubacteriales	Symbiobacteriaceae	Symbiobacterium	thermophilum
ASV995	Bacteria	Actinomycetota	Actinomycetes	Micrococcales	Microbacteriaceae	Microbacterium	sp. M28
ASV996	Bacteria	Actinomycetota	Actinomycetes	Micrococcales	Microbacteriaceae	Microbacterium	wangchenii
ASV997	Bacteria	Actinomycetota	Actinomycetes	Micrococcales	Microbacteriaceae	Microbacterium	proteolyticum
ASV998	Bacteria	Actinomycetota	Actinomycetes	Micrococcales	Microbacteriaceae	Microbacterium	testaceum
ASV999	Bacteria	Myxococcota		Polyangiales	Labilitrichaceae	Labilithrix	luteola
ASV1000	Bacteria	Bacillota	Bacilli	Bacillales	Paenibacillaceae	Paenibacillus	albicereus
ASV1001	Bacteria	Pseudomonadota	Gammaproteobacteria	Alteromonadales	Alteromonadaceae	Paraglaciecola	sp. L1A13
ASV1002	Bacteria	Pseudomonadota	Betaproteobacteria	Burkholderiales	Burkholderiaceae	Burkholderia	cenocepacia
ASV1003	Bacteria	Pseudomonadota	Alphaproteobacteria	Sphingomonadales	Sphingomonadaceae	Sphingomonas	paucimobilis
ASV1004	Bacteria	Bacillota	Bacilli	Lactobacillales	Streptococcaceae	Streptococcus	dysgalactiae
ASV1005	Bacteria	Bacillota	Bacilli	Lactobacillales	Streptococcaceae	Streptococcus	lutetiensis
ASV1006	Bacteria	Bacillota	Bacilli	Lactobacillales	Lactobacillaceae	Lactiplantibacillus	pentosus
ASV1007	Bacteria	Bacillota	Bacilli	Bacillales	Bacillaceae	Bacillus	pumilus
ASV1008	Bacteria	Bacillota	Clostridia	Eubacteriales	Lachnospiraceae	Wansuia	hejianensis
ASV1009	Bacteria	Bacillota	Clostridia	Eubacteriales	Eubacteriales Family XIII. Incertae Sedis	Aminipila	butyrica
ASV1010	Bacteria	Actinomycetota	Actinomycetes	Micrococcales	Micrococcaceae	Arthrobacter	sp. FB24
ASV1011	Bacteria	Actinomycetota	Actinomycetes	Micrococcales	Micrococcaceae	Kocuria	palustris
ASV1012	Bacteria	Actinomycetota	Actinomycetes	Actinomycetales	Actinomycetaceae	Actinomyces	viscosus
ASV1013	Bacteria	Cyanobacteriota	Cyanophyceae	Leptolyngbyales	Leptolyngbyaceae	Leptolyngbya	boryana
ASV1014	Bacteria	Cyanobacteriota	Cyanophyceae	Gloeobacterales	Anthocerotibacteraceae	Anthocerotibacter	panamensis
ASV1015	Bacteria	Cyanobacteriota	Cyanophyceae	Nostocales	Tolypothrichaceae	Tolypothrix	sp. PCC 7910
ASV1016	Bacteria	Deinococcota	Deinococci	Thermales	Thermaceae	Allomeiothermus	silvanus
ASV1017	Bacteria	Pseudomonadota	Gammaproteobacteria	Xanthomonadales	Xanthomonadaceae	Xanthomonas	campestris
ASV1018	Bacteria	Pseudomonadota	Betaproteobacteria	Neisseriales	Neisseriaceae	Neisseria	sp. RH3002v2g
ASV1019	Bacteria	Pseudomonadota	Betaproteobacteria	Neisseriales	Neisseriaceae	Alysiella	filiformis
ASV1020	Bacteria	Pseudomonadota	Betaproteobacteria	Neisseriales	Chitinibacteraceae	Iodobacter	fluviatilis
ASV1021	Bacteria	Bacteroidota	Flavobacteriia	Flavobacteriales	Flavobacteriaceae	Flavobacterium	sp. Sr18
ASV1022	Bacteria	Bacteroidota	Flavobacteriia	Flavobacteriales	Weeksellaceae	Kaistella	Candidatus Kaistella beijingensis
ASV1023	Bacteria	Bacteroidota	Flavobacteriia	Flavobacteriales	Weeksellaceae	Ornithobacterium	rhinotracheale
ASV1024	Bacteria	Bacteroidota	Cytophagia	Cytophagales	Cyclobacteriaceae	Echinicola	sp. 20G
ASV1025	Bacteria	Bacteroidota	Cytophagia	Cytophagales	Amoebophilaceae	Candidatus Amoebophilus	asiaticus
ASV1026	Bacteria	Campylobacterota	Epsilonproteobacteria	Campylobacterales	Sulfurospirillaceae	Sulfurospirillum	deleyianum
ASV1027	Bacteria	Pseudomonadota	Gammaproteobacteria	Xanthomonadales	Xanthomonadaceae	Stenotrophomonas	sp. PAMC25021
ASV1028	Bacteria	Planctomycetota	Planctomycetia	Planctomycetales	Planctomycetaceae	Maioricimonas	rarisocia
ASV1029	Bacteria	Actinomycetota	Actinomycetes	Mycobacteriales	Mycobacteriaceae	Mycobacterium	canettii
ASV1030	Bacteria	Actinomycetota	Actinomycetes	Mycobacteriales	Mycobacteriaceae	Mycobacterium	tuberculosis
ASV1031	Bacteria	Actinomycetota	Actinomycetes	Mycobacteriales	Mycobacteriaceae	Mycobacterium	sp. Aquia_216
ASV1032	Bacteria	Actinomycetota	Actinomycetes	Mycobacteriales	Mycobacteriaceae	Mycobacterium	noviomagense
ASV1033	Bacteria	Actinomycetota	Actinomycetes	Mycobacteriales	Mycobacteriaceae	Mycobacterium	spongiae
ASV1034	Bacteria	Actinomycetota	Actinomycetes	Mycobacteriales	Mycobacteriaceae	Mycobacterium	haemophilum
ASV1035	Viruses	Peploviricota	Herviviricetes	Herpesvirales	Orthoherpesviridae	Roseolovirus	humanbeta6b
ASV1036	Bacteria	Pseudomonadota	Alphaproteobacteria	Hyphomicrobiales	Rhizobiaceae	Georhizobium	profundi
ASV1037	Bacteria	Pseudomonadota	Gammaproteobacteria	Pseudomonadales	Pseudomonadaceae	Pseudomonas	sp. 10S4
ASV1038	Bacteria	Pseudomonadota	Gammaproteobacteria	Enterobacterales	Yersiniaceae	Yersinia	intermedia
ASV1039	Bacteria	Actinomycetota	Actinomycetes	Bifidobacteriales	Bifidobacteriaceae	Gardnerella	vaginalis
ASV1040	Bacteria	Actinomycetota	Actinomycetes	Mycobacteriales	Mycobacteriaceae	Mycobacterium	saskatchewanense
ASV1041	Bacteria	Actinomycetota	Actinomycetes	Mycobacteriales	Mycobacteriaceae	Mycobacterium	shigaense
ASV1042	Bacteria	Actinomycetota	Actinomycetes	Mycobacteriales	Mycobacteriaceae	Mycobacterium	basiliense
ASV1043	Bacteria	Actinomycetota	Actinomycetes	Mycobacteriales	Mycobacteriaceae	Mycobacterium	shinjukuense
ASV1044	Bacteria	Actinomycetota	Actinomycetes	Mycobacteriales	Mycobacteriaceae	Mycobacterium	conspicuum
ASV1045	Bacteria	Actinomycetota	Actinomycetes	Mycobacteriales	Mycobacteriaceae	Mycobacterium	leprae
ASV1046	Bacteria	Actinomycetota	Actinomycetes	Mycobacteriales	Mycobacteriaceae	Mycobacterium	novum
ASV1047	Bacteria	Actinomycetota	Actinomycetes	Mycobacteriales	Mycobacteriaceae	Mycolicibacter	terrae
ASV1048	Bacteria	Actinomycetota	Actinomycetes	Mycobacteriales	Mycobacteriaceae	Mycolicibacter	hiberniae
ASV1049	Bacteria	Actinomycetota	Actinomycetes	Mycobacteriales	Nocardiaceae	Rhodococcus	oxybenzonivorans
ASV1050	Bacteria	Actinomycetota	Actinomycetes	Micrococcales	Microbacteriaceae	Rathayibacter	tritici
ASV1051	Bacteria	Actinomycetota	Actinomycetes	Pseudonocardiales	Pseudonocardiaceae	Pseudonocardia	broussonetiae
ASV1052	Bacteria	Mycoplasmatota		Mycoplasmoidales	Mycoplasmoidaceae	Mycoplasmoides	pneumoniae
ASV1053	Bacteria	Pseudomonadota	Gammaproteobacteria	Xanthomonadales	Xanthomonadaceae	Lysobacter	arenosi
ASV1054	Bacteria	Pseudomonadota	Alphaproteobacteria	Sphingomonadales	Sphingomonadaceae	Parasphingopyxis	algicola
ASV1055	Bacteria	Bacteroidota	Flavobacteriia	Flavobacteriales	Flavobacteriaceae	Flavobacterium	sp. CLA17
ASV1056	Bacteria	Actinomycetota	Actinomycetes	Mycobacteriales	Nocardiaceae	Rhodococcus	qingshengii
ASV1057	Eukaryota	Ascomycota	Sordariomycetes	Hypocreales	Nectriaceae	Fusarium	venenatum
ASV1058	Bacteria	Pseudomonadota	Alphaproteobacteria	Sphingomonadales	Sphingomonadaceae	Sphingomonas	sp. So64.6b
ASV1059	Bacteria	Pseudomonadota	Alphaproteobacteria	Sphingomonadales	Sphingomonadaceae	Sphingomonas	sp. J315
ASV1060	Bacteria	Pseudomonadota	Alphaproteobacteria	Sphingomonadales	Sphingomonadaceae	Sphingomonas	sanguinis
ASV1061	Bacteria	Pseudomonadota	Alphaproteobacteria	Sphingomonadales	Sphingomonadaceae	Sphingomonas	alpina
ASV1062	Bacteria	Pseudomonadota	Alphaproteobacteria	Sphingomonadales	Sphingomonadaceae	Sphingomonas	koreensis
ASV1063	Bacteria	Pseudomonadota	Alphaproteobacteria	Hyphomicrobiales	Beijerinckiaceae	Methylocella	silvestris
ASV1064	Bacteria	Pseudomonadota	Alphaproteobacteria	Rhodobacterales	Roseobacteraceae	Palleronia	sp. LCG004
ASV1065	Bacteria	Actinomycetota	Actinomycetes	Mycobacteriales	Mycobacteriaceae	Mycolicibacterium	alvei
ASV1066	Bacteria	Chlamydiota	Chlamydiia	Parachlamydiales	Waddliaceae	Waddlia	chondrophila
ASV1067	Bacteria	Verrucomicrobiota	Verrucomicrobiae	Verrucomicrobiales	Verrucomicrobiaceae	Roseimicrobium	sp. ORNL1
ASV1068	Viruses	Pisuviricota	Pisoniviricetes	Picornavirales	Picornaviridae	Enterovirus	Rhinovirus C
ASV1069	Bacteria	Pseudomonadota	Gammaproteobacteria	Pseudomonadales	Pseudomonadaceae	Pseudomonas	sp. Lz4W
ASV1070	Bacteria	Pseudomonadota	Alphaproteobacteria	Hyphomicrobiales	Nitrobacteraceae	Bradyrhizobium	sp. SK17
ASV1071	Bacteria	Pseudomonadota	Alphaproteobacteria	Caulobacterales	Caulobacteraceae	Caulobacter	segnis
ASV1072	Bacteria	Pseudomonadota	Alphaproteobacteria	Caulobacterales	Caulobacteraceae	Caulobacter	vibrioides
ASV1073	Bacteria	Pseudomonadota	Betaproteobacteria	Nitrosomonadales	Gallionellaceae	Sideroxydans	lithotrophicus
ASV1074	Bacteria	Actinomycetota	Actinomycetes	Mycobacteriales	Dietziaceae	Dietzia	kunjamensis
ASV1075	Bacteria	Bacillota	Bacilli	Bacillales	Staphylococcaceae	Mammaliicoccus	sciuri
ASV1076	Bacteria	Pseudomonadota	Gammaproteobacteria	Pseudomonadales	Pseudomonadaceae	Pseudomonas	sp. NC02
ASV1077	Bacteria	Pseudomonadota	Gammaproteobacteria	Pseudomonadales	Pseudomonadaceae	Pseudomonas	sp. BSw22131
ASV1078	Bacteria	Pseudomonadota	Gammaproteobacteria	Pseudomonadales	Pseudomonadaceae	Pseudomonas	chengduensis
ASV1079	Bacteria	Actinomycetota	Actinomycetes	Micrococcales	Micrococcaceae	Arthrobacter	sp. Helios
ASV1080	Bacteria	Actinomycetota	Actinomycetes	Micrococcales	Micrococcaceae	Arthrobacter	sp. QXT-31
ASV1081	Bacteria	Actinomycetota	Actinomycetes	Micrococcales	Micrococcaceae	Neomicrococcus	aestuarii
ASV1082	Bacteria	Actinomycetota	Actinomycetes	Micrococcales	Microbacteriaceae	Cryobacterium	sp. SO2
ASV1083	Bacteria	Actinomycetota	Actinomycetes	Micrococcales	Microbacteriaceae	Curtobacterium	sp. MCBD17_026
ASV1084	Bacteria	Actinomycetota	Actinomycetes	Micrococcales	Promicromonosporaceae	Xylanimonas	protaetiae
ASV1085	Bacteria	Actinomycetota	Actinomycetes	Actinomycetales	Actinomycetaceae	Schaalia	sp. ZJ405
ASV1086	Bacteria	Actinomycetota	Actinomycetes	Actinomycetales	Actinomycetaceae	Actinomyces	massiliensis
ASV1087	Bacteria	Actinomycetota	Actinomycetes	Actinomycetales	Actinomycetaceae	Actinomyces	respiraculi
ASV1088	Bacteria	Actinomycetota	Actinomycetes	Actinomycetales	Actinomycetaceae	Flaviflexus	equikiangi
ASV1089	Bacteria	Actinomycetota	Actinomycetes	Actinomycetales	Actinomycetaceae	Arcanobacterium	canis
ASV1090	Bacteria	Actinomycetota	Actinomycetes	Mycobacteriales	Corynebacteriaceae	Corynebacterium	matruchotii
ASV1091	Bacteria	Bacillota	Bacilli	Bacillales	Bacillaceae	Bacillus	carboniphilus
ASV1092	Bacteria	Bacillota	Bacilli	Lactobacillales	Streptococcaceae	Streptococcus	halichoeri
ASV1093	Bacteria	Bacillota	Bacilli	Lactobacillales	Lactobacillaceae	Lactiplantibacillus	carotarum
ASV1094	Bacteria	Bacillota	Negativicutes	Selenomonadales	Selenomonadaceae	Selenomonas	timonae
ASV1095	Bacteria	Pseudomonadota	Betaproteobacteria	Neisseriales	Neisseriaceae	Neisseria	sp. KEM232
ASV1096	Bacteria	Pseudomonadota	Betaproteobacteria	Neisseriales	Neisseriaceae	Vitreoscilla	stercoraria
ASV1097	Bacteria	Pseudomonadota	Betaproteobacteria	Neisseriales	Neisseriaceae	Simonsiella	muelleri
ASV1098	Bacteria	Pseudomonadota	Gammaproteobacteria	Pasteurellales	Pasteurellaceae	Aggregatibacter	sp. 2125159857
ASV1099	Bacteria	Pseudomonadota	Gammaproteobacteria	Pasteurellales	Pasteurellaceae	Pasteurella	canis
ASV1100	Bacteria	Pseudomonadota	Gammaproteobacteria	Pseudomonadales	Pseudomonadaceae	Pseudomonas	sp. B11D7D
ASV1101	Bacteria	Pseudomonadota	Gammaproteobacteria	Vibrionales	Vibrionaceae	Vibrio	natriegens
ASV1102	Bacteria	Pseudomonadota	Gammaproteobacteria	Oceanospirillales	Halomonadaceae	Pistricoccus	aurantiacus
ASV1103	Bacteria	Pseudomonadota	Gammaproteobacteria	Legionellales	Legionellaceae	Legionella	sainthelensi
ASV1104	Bacteria	Pseudomonadota	Alphaproteobacteria	Hyphomicrobiales	Methylobacteriaceae	Methylobacterium	currus
ASV1105	Bacteria	Bacteroidota	Bacteroidia	Bacteroidales	Muribaculaceae	Sodaliphilus	pleomorphus
ASV1106	Bacteria	Bacteroidota	Bacteroidia	Marinilabiliales	Prolixibacteraceae	Draconibacterium	uncultured Draconibacterium sp.
ASV1107	Bacteria	Bacteroidota	Flavobacteriia	Flavobacteriales	Flavobacteriaceae	Flavobacterium	davisii
ASV1108	Bacteria	Thermodesulfobacteriota	Desulfuromonadia	Desulfuromonadales	Syntrophotaleaceae	Syntrophotalea	acetylenica
ASV1109	Bacteria	Planctomycetota	Planctomycetia	Pirellulales	Pirellulaceae	Bremerella	volcania
ASV1110	Viruses	Pisuviricota	Pisoniviricetes	Nidovirales	Coronaviridae	Alphacoronavirus	Human coronavirus 229E
ASV1111	Bacteria	Pseudomonadota	Betaproteobacteria	Burkholderiales	Comamonadaceae	Paracidovorax	avenae
ASV1112	Bacteria	Pseudomonadota	Gammaproteobacteria	Methylococcales	Methylococcaceae	Methylogaea	oryzae
ASV1113	Eukaryota	Ascomycota	Saccharomycetes	Saccharomycetales	Saccharomycetaceae	Eremothecium	gossypii
ASV1114	Eukaryota	Ascomycota	Saccharomycetes	Saccharomycetales	Saccharomycetaceae	Saccharomyces	eubayanus
ASV1115	Eukaryota	Ascomycota	Saccharomycetes	Saccharomycetales	Saccharomycetaceae	Lachancea	thermotolerans
ASV1116	Eukaryota	Ascomycota	Saccharomycetes	Saccharomycetales	Saccharomycetaceae	Kazachstania	africana
ASV1117	Eukaryota	Ascomycota	Saccharomycetes	Saccharomycetales	Saccharomycetaceae	Torulaspora	globosa
ASV1118	Eukaryota	Ascomycota	Saccharomycetes	Saccharomycetales	Debaryomycetaceae	Debaryomyces	hansenii
ASV1119	Eukaryota	Ascomycota	Saccharomycetes	Saccharomycetales	Pichiaceae	Brettanomyces	nanus
ASV1120	Eukaryota	Ascomycota	Saccharomycetes	Saccharomycetales	Saccharomycodaceae	Saccharomycodes	ludwigii
ASV1121	Eukaryota	Apicomplexa	Conoidasida	Eucoccidiorida	Cryptosporidiidae	Cryptosporidium	parvum
ASV1122	Bacteria	Pseudomonadota	Gammaproteobacteria	Enterobacterales	Morganellaceae	Providencia	rettgeri
ASV1123	Bacteria	Pseudomonadota	Gammaproteobacteria	Pseudomonadales	Pseudomonadaceae	Pseudomonas	sp. CCI1.1
ASV1124	Bacteria	Pseudomonadota	Alphaproteobacteria	Hyphomicrobiales	Nitrobacteraceae	Bradyrhizobium	sp. CCBAU 51753
ASV1125	Bacteria	Pseudomonadota	Alphaproteobacteria	Caulobacterales	Caulobacteraceae	Brevundimonas	naejangsanensis
ASV1126	Bacteria	Pseudomonadota	Alphaproteobacteria	Holosporales	Holosporaceae	Candidatus Hydrogenosomobacter	endosymbioticus
ASV1127	Bacteria	Planctomycetota	Candidatus Brocadiia	Candidatus Brocadiales	Candidatus Brocadiaceae	Kuenenia	Candidatus Kuenenia stuttgartiensis
ASV1128	Viruses	Cossaviricota	Papovaviricetes	Sepolyvirales	Polyomaviridae	Betapolyomavirus	secuhominis
ASV1129	Bacteria	Pseudomonadota	Gammaproteobacteria	Enterobacterales	Enterobacteriaceae	Enterobacter	oligotrophicus
ASV1130	Bacteria	Pseudomonadota	Alphaproteobacteria	Hyphomicrobiales	Nitrobacteraceae	Bradyrhizobium	sp. 200
ASV1131	Bacteria	Pseudomonadota	Alphaproteobacteria	Caulobacterales	Caulobacteraceae	Brevundimonas	vesicularis
ASV1132	Bacteria	Pseudomonadota	Gammaproteobacteria	Pseudomonadales	Pseudomonadaceae	Pseudomonas	seleniipraecipitans
ASV1133	Bacteria	Pseudomonadota	Alphaproteobacteria	Hyphomicrobiales	Rhizobiaceae	Agrobacterium	salinitolerans
ASV1134	Bacteria	Bacillota	Bacilli	Lactobacillales	Enterococcaceae	Enterococcus	wangshanyuanii
ASV1135	Bacteria	Actinomycetota	Actinomycetes	Mycobacteriales	Dietziaceae	Dietzia	sp. oral taxon 368
ASV1136	Bacteria	Actinomycetota	Actinomycetes	Mycobacteriales	Corynebacteriaceae	Corynebacterium	aquilae
ASV1137	Eukaryota	Ascomycota	Sordariomycetes	Hypocreales	Clavicipitaceae	Pochonia	chlamydosporia
ASV1138	Eukaryota	Ascomycota	Dothideomycetes	Mycosphaerellales	Mycosphaerellaceae	Cercospora	beticola
ASV1139	Bacteria	Bacillota	Bacilli	Bacillales	Staphylococcaceae	Macrococcus	armenti
ASV1140	Bacteria	Actinomycetota	Actinomycetes	Micrococcales	Micrococcaceae	Arthrobacter	sp. ERGS1:01
ASV1141	Bacteria	Pseudomonadota	Gammaproteobacteria	Pseudomonadales	Pseudomonadaceae	Pseudomonas	sp. SXM-1
ASV1142	Bacteria	Pseudomonadota	Alphaproteobacteria	Sphingomonadales	Sphingomonadaceae	Sphingomonas	sp. S2-65
ASV1143	Bacteria	Pseudomonadota	Gammaproteobacteria	Pseudomonadales	Pseudomonadaceae	Pseudomonas	oryzihabitans
ASV1144	Bacteria	Bacteroidota	Chitinophagia	Chitinophagales	Chitinophagaceae	Niabella	ginsenosidivorans
ASV1145	Bacteria	Pseudomonadota	Gammaproteobacteria	Moraxellales	Moraxellaceae	Acinetobacter	sp. SCLZS86
ASV1146	Bacteria	Pseudomonadota	Gammaproteobacteria	Moraxellales	Moraxellaceae	Acinetobacter	towneri
ASV1147	Bacteria	Pseudomonadota	Betaproteobacteria	Nitrosomonadales	Sulfuricellaceae	Sulfuriferula	plumbiphila
ASV1148	Bacteria	Pseudomonadota	Alphaproteobacteria	Hyphomicrobiales	Nitrobacteraceae	Bradyrhizobium	arachidis
ASV1149	Bacteria	Bacillota	Bacilli	Bacillales		Exiguobacterium	alkaliphilum
ASV1150	Bacteria	Bacillota	Bacilli	Bacillales	Bacillaceae	Bacillus	badius
ASV1151	Eukaryota	Ascomycota	Sordariomycetes	Hypocreales	Nectriaceae	Fusarium	poae
ASV1152	Eukaryota	Ascomycota	Saccharomycetes	Saccharomycetales	Saccharomycetaceae	Eremothecium	cymbalariae
ASV1153	Eukaryota	Basidiomycota	Malasseziomycetes	Malasseziales	Malasseziaceae	Malassezia	japonica
ASV1154	Bacteria	Pseudomonadota	Gammaproteobacteria	Moraxellales	Moraxellaceae	Acinetobacter	sp. WCHA55
ASV1155	Bacteria	Actinomycetota	Actinomycetes	Micrococcales	Kytococcaceae	Kytococcus	sedentarius
ASV1156	Bacteria	Actinomycetota	Actinomycetes	Micrococcales	Brevibacteriaceae	Brevibacterium	luteolum
ASV1157	Bacteria	Actinomycetota	Actinomycetes	Micrococcales	Brevibacteriaceae	Brevibacterium	sp. CS2
ASV1158	Bacteria	Actinomycetota	Actinomycetes	Micrococcales	Ruaniaceae	Occultella	kanbiaonis
ASV1159	Bacteria	Actinomycetota	Actinomycetes	Actinomycetales	Actinomycetaceae	Winkia	neuii
ASV1160	Bacteria	Actinomycetota	Actinomycetes	Pseudonocardiales	Pseudonocardiaceae	Pseudonocardia	sp. DSM 110487
ASV1161	Bacteria	Cyanobacteriota	Cyanophyceae	Oscillatoriales	Microcoleaceae	Planktothrix	agardhii
ASV1162	Bacteria	Deinococcota	Deinococci	Deinococcales	Deinococcaceae	Deinococcus	gobiensis
ASV1163	Bacteria	Pseudomonadota	Gammaproteobacteria	Xanthomonadales	Xanthomonadaceae	Stenotrophomonas	sp. Pemsol
ASV1164	Bacteria	Pseudomonadota	Alphaproteobacteria	Hyphomicrobiales	Methylocystaceae	Methylocystis	parvus
ASV1165	Bacteria	Pseudomonadota	Alphaproteobacteria	Rhodospirillales	Azospirillaceae	Niveispirillum	cyanobacteriorum
ASV1166	Bacteria	Pseudomonadota	Alphaproteobacteria	Sphingomonadales	Sphingomonadaceae	Sphingobium	sp. MI1205
ASV1167	Bacteria	Pseudomonadota	Alphaproteobacteria	Rhodobacterales	Roseobacteraceae	Sulfitobacter	sp. S190
ASV1168	Bacteria	Bacteroidota	Flavobacteriia	Flavobacteriales	Weeksellaceae	Empedobacter	brevis
ASV1169	Bacteria	Bacteroidota	Flavobacteriia	Flavobacteriales	Flavobacteriaceae	Lacinutrix	sp. 5H-3-7-4
ASV1170	Bacteria	Bacteroidota	Flavobacteriia	Flavobacteriales	Flavobacteriaceae	Myroides	sp. mNGS23_01
ASV1171	Bacteria	Bacteroidota	Flavobacteriia	Flavobacteriales	Flavobacteriaceae	Flavobacterium	limnophilum
ASV1172	Archaea	Euryarchaeota	Halobacteria	Natrialbales	Natrialbaceae	Natrinema	marinum
ASV1173	Viruses	Pisuviricota	Pisoniviricetes	Nidovirales	Coronaviridae	Betacoronavirus	Rabbit coronavirus HKU14
ASV1174	Bacteria	Pseudomonadota	Gammaproteobacteria	Xanthomonadales	Rhodanobacteraceae	Dyella	sp. GSA-30
ASV1175	Bacteria	Pseudomonadota	Alphaproteobacteria	Sphingomonadales	Sphingomonadaceae	Sphingomonas	morindae
ASV1176	Bacteria	Pseudomonadota	Betaproteobacteria	Nitrosomonadales	Gallionellaceae	Ferrigenium	kumadai
ASV1177	Bacteria	Pseudomonadota	Betaproteobacteria	Neisseriales	Chromobacteriaceae	Vogesella	sp. LIG4
ASV1178	Bacteria	Pseudomonadota	Gammaproteobacteria	Pseudomonadales	Pseudomonadaceae	Pseudomonas	trivialis
ASV1179	Bacteria	Bacteroidota	Sphingobacteriia	Sphingobacteriales	Sphingobacteriaceae	Mucilaginibacter	sp. 21P
ASV1180	Bacteria	Pseudomonadota	Gammaproteobacteria	Moraxellales	Moraxellaceae	Moraxella	sp. DOX410
ASV1181	Viruses	Pisuviricota	Pisoniviricetes	Picornavirales	Picornaviridae	Enterovirus	A
ASV1182	Bacteria	Pseudomonadota	Gammaproteobacteria	Moraxellales	Moraxellaceae	Moraxella	nasicaprae
ASV1183	Bacteria	Pseudomonadota	Gammaproteobacteria	Alteromonadales	Shewanellaceae	Shewanella	carassii
ASV1184	Bacteria	Bacteroidota	Sphingobacteriia	Sphingobacteriales	Sphingobacteriaceae	Pedobacter	suwonensis
ASV1185	Bacteria	Bacillota	Bacilli	Lactobacillales	Streptococcaceae	Streptococcus	urinalis
ASV1186	Bacteria	Bacillota	Bacilli	Lactobacillales	Lactobacillaceae	Limosilactobacillus	portuensis
ASV1187	Bacteria	Actinomycetota	Actinomycetes	Micrococcales	Micrococcaceae	Rothia	terrae
ASV1188	Bacteria	Actinomycetota	Actinomycetes	Micrococcales	Micrococcaceae	Arthrobacter	sp. DNA4
ASV1189	Bacteria	Actinomycetota	Actinomycetes	Propionibacteriales	Propionibacteriaceae	Cutibacterium	granulosum
ASV1190	Bacteria	Chloroflexota	Ktedonobacteria	Ktedonobacterales	Ktedonosporobacteraceae	Ktedonosporobacter	rubrisoli
ASV1191	Bacteria	Pseudomonadota	Gammaproteobacteria	Enterobacterales	Enterobacteriaceae	Citrobacter	koseri
ASV1192	Bacteria	Pseudomonadota	Gammaproteobacteria	Xanthomonadales	Rhodanobacteraceae	Dyella	caseinilytica
ASV1193	Bacteria	Pseudomonadota	Gammaproteobacteria	Xanthomonadales	Xanthomonadaceae	Xylella	fastidiosa
ASV1194	Bacteria	Pseudomonadota	Gammaproteobacteria	Chromatiales	Woeseiaceae	Woeseia	oceani
ASV1195	Bacteria	Pseudomonadota	Gammaproteobacteria	Chromatiales	Wenzhouxiangellaceae	Wenzhouxiangella	marina
ASV1196	Bacteria	Pseudomonadota	Alphaproteobacteria	Hyphomicrobiales	Methylocystaceae	Methylosinus	trichosporium
ASV1197	Bacteria	Pseudomonadota	Alphaproteobacteria	Rhodospirillales	Acetobacteraceae	Gluconacetobacter	diazotrophicus
ASV1198	Eukaryota	Ascomycota	Sordariomycetes	Hypocreales	Nectriaceae	Fusarium	oxysporum
ASV1199	Bacteria	Pseudomonadota	Gammaproteobacteria	Enterobacterales	Enterobacteriaceae	Salmonella	bongori
ASV1200	Bacteria	Pseudomonadota	Gammaproteobacteria	Enterobacterales	Enterobacteriaceae	Raoultella	planticola
ASV1201	Bacteria	Pseudomonadota	Gammaproteobacteria	Enterobacterales	Enterobacteriaceae	Enterobacter	asburiae
ASV1202	Bacteria	Pseudomonadota	Gammaproteobacteria	Enterobacterales	Enterobacteriaceae	Citrobacter	sp. RHB25-C09
ASV1203	Bacteria	Pseudomonadota	Gammaproteobacteria	Enterobacterales	Enterobacteriaceae	Citrobacter	tructae
ASV1204	Bacteria	Pseudomonadota	Gammaproteobacteria	Enterobacterales	Enterobacteriaceae	Cronobacter	sakazakii
ASV1205	Bacteria	Pseudomonadota	Gammaproteobacteria	Enterobacterales	Enterobacteriaceae	Kluyvera	intermedia
ASV1206	Bacteria	Pseudomonadota	Gammaproteobacteria	Enterobacterales	Enterobacteriaceae	Kosakonia	pseudosacchari
ASV1207	Bacteria	Pseudomonadota	Gammaproteobacteria	Enterobacterales	Pectobacteriaceae	Dickeya	parazeae
ASV1208	Bacteria	Pseudomonadota	Gammaproteobacteria	Enterobacterales	Pectobacteriaceae	Dickeya	chrysanthemi
ASV1209	Bacteria	Pseudomonadota	Gammaproteobacteria	Enterobacterales	Pectobacteriaceae	Lonsdalea	populi
ASV1210	Bacteria	Pseudomonadota	Gammaproteobacteria	Enterobacterales	Erwiniaceae	Pantoea	sp. Lij88
ASV1211	Bacteria	Pseudomonadota	Gammaproteobacteria	Enterobacterales	Hafniaceae	Edwardsiella	tarda
ASV1212	Bacteria	Pseudomonadota	Gammaproteobacteria	Alteromonadales	Shewanellaceae	Shewanella	sp. LC6
ASV1213	Bacteria	Pseudomonadota	Gammaproteobacteria	Alteromonadales	Shewanellaceae	Shewanella	vesiculosa
ASV1214	Bacteria	Pseudomonadota	Gammaproteobacteria	Alteromonadales	Pseudoalteromonadaceae	Pseudoalteromonas	xiamenensis
ASV1215	Bacteria	Pseudomonadota	Gammaproteobacteria	Alteromonadales	Pseudoalteromonadaceae	Flocculibacter	collagenilyticus
ASV1216	Bacteria	Pseudomonadota	Gammaproteobacteria	Pseudomonadales	Pseudomonadaceae	Pseudomonas	azerbaijanorientalis
ASV1217	Bacteria	Pseudomonadota	Gammaproteobacteria	Cellvibrionales	Cellvibrionaceae	Agarilytica	rhodophyticola
ASV1218	Bacteria	Bacillota	Bacilli	Bacillales	Paenibacillaceae	Paenibacillus	sophorae
ASV1219	Bacteria	Actinomycetota	Actinomycetes	Micrococcales	Microbacteriaceae	Curtobacterium	sp. MR_MD2014
ASV1220	Viruses	Preplasmiviricota	Tectiliviricetes	Rowavirales	Adenoviridae	Mastadenovirus	Human mastadenovirus B
ASV1221	Viruses	Pisuviricota	Pisoniviricetes	Picornavirales	Picornaviridae	Enterovirus	Rhinovirus A
ASV1222	Bacteria	Gemmatimonadota	Gemmatimonadetes	Gemmatimonadales	Gemmatimonadaceae	Gemmatimonas	groenlandica
ASV1223	Bacteria	Pseudomonadota	Alphaproteobacteria	Rhodospirillales	Azospirillaceae	Azospirillum	argentinense
ASV1224	Bacteria	Actinomycetota	Actinomycetes	Propionibacteriales	Nocardioidaceae	Nocardioides	sp. BP30
ASV1225	Bacteria	Actinomycetota	Actinomycetes	Mycobacteriales	Mycobacteriaceae	Mycobacterium	cookii
ASV1226	Bacteria	Pseudomonadota	Alphaproteobacteria	Hyphomicrobiales	Nitrobacteraceae	Bradyrhizobium	sp. CB3481
ASV1227	Bacteria	Pseudomonadota	Alphaproteobacteria	Hyphomicrobiales	Nitrobacteraceae	Bradyrhizobium	sp. NP1
ASV1228	Bacteria	Pseudomonadota	Alphaproteobacteria	Hyphomicrobiales	Nitrobacteraceae	Bradyrhizobium	sp. CB2312
ASV1229	Bacteria	Pseudomonadota	Alphaproteobacteria	Hyphomicrobiales	Nitrobacteraceae	Bradyrhizobium	sp. ORS 285
ASV1230	Bacteria	Pseudomonadota	Alphaproteobacteria	Hyphomicrobiales	Nitrobacteraceae	Bradyrhizobium	guangxiense
ASV1231	Bacteria	Pseudomonadota	Alphaproteobacteria	Hyphomicrobiales	Rhizobiaceae	Rhizobium	sp. ACO-34A
ASV1232	Bacteria	Pseudomonadota	Alphaproteobacteria	Hyphomicrobiales	Phyllobacteriaceae	Mesorhizobium	sp. M2A.F.Ca.ET.043.02.1.1
ASV1233	Bacteria	Pseudomonadota	Alphaproteobacteria	Hyphomicrobiales	Methylobacteriaceae	Microvirga	thermotolerans
ASV1234	Bacteria	Pseudomonadota	Alphaproteobacteria	Hyphomicrobiales	Devosiaceae	Devosia	sp. FJ2-5-3
ASV1235	Bacteria	Pseudomonadota	Alphaproteobacteria	Sphingomonadales	Erythrobacteraceae	Aurantiacibacter	sp. MUD11
ASV1236	Bacteria	Pseudomonadota	Alphaproteobacteria	Caulobacterales	Caulobacteraceae	Brevundimonas	sp. 'scallop'
ASV1237	Bacteria	Pseudomonadota	Alphaproteobacteria	Caulobacterales	Caulobacteraceae	Caulobacter	flavus
ASV1238	Eukaryota	Ascomycota	Saccharomycetes	Saccharomycetales	Debaryomycetaceae	Candida	dubliniensis
ASV1239	Bacteria	Actinomycetota	Actinomycetes	Micrococcales	Microbacteriaceae	Microbacterium	sp. A18JL241
ASV1240	Bacteria	Actinomycetota	Actinomycetes	Micrococcales	Microbacteriaceae	Microbacterium	sp. NIBRBAC000506063
ASV1241	Bacteria	Actinomycetota	Actinomycetes	Micrococcales	Microbacteriaceae	Microbacterium	sp. BH-3-3-3
ASV1242	Bacteria	Actinomycetota	Actinomycetes	Micrococcales	Microbacteriaceae	Microbacterium	chocolatum
ASV1243	Bacteria	Actinomycetota	Actinomycetes	Micrococcales	Microbacteriaceae	Microbacterium	rhizosphaerae
ASV1244	Bacteria	Actinomycetota	Actinomycetes	Micrococcales	Microbacteriaceae	Microbacterium	atlanticum
ASV1245	Bacteria	Actinomycetota	Actinomycetes	Micrococcales	Microbacteriaceae	Microbacterium	azadirachtae
ASV1246	Bacteria	Actinomycetota	Actinomycetes	Micrococcales	Microbacteriaceae	Microbacterium	pygmaeum
ASV1247	Bacteria	Actinomycetota	Actinomycetes	Micrococcales	Microbacteriaceae	Microbacterium	liquefaciens
ASV1248	Bacteria	Actinomycetota	Actinomycetes	Micrococcales	Microbacteriaceae	Agromyces	protaetiae
ASV1249	Bacteria	Actinomycetota	Actinomycetes	Mycobacteriales	Mycobacteriaceae	Mycobacterium	intracellulare
ASV1250	Bacteria	Actinomycetota	Actinomycetes	Micrococcales	Micrococcaceae	Arthrobacter	sp. PAMC25564
ASV1251	Bacteria	Mycoplasmatota		Mycoplasmoidales	Metamycoplasmataceae	Metamycoplasma	hominis
ASV1252	Bacteria	Pseudomonadota	Alphaproteobacteria	Sphingomonadales	Erythrobacteraceae	Porphyrobacter	sp. HT-58-2
ASV1253	Bacteria	Bacteroidota	Flavobacteriia	Flavobacteriales	Weeksellaceae	Epilithonimonas	vandammei
ASV1254	Bacteria	Pseudomonadota	Alphaproteobacteria	Caulobacterales	Caulobacteraceae	Brevundimonas	vancanneytii
ASV1255	Bacteria	Pseudomonadota	Alphaproteobacteria	Caulobacterales	Caulobacteraceae	Caulobacter	soli
ASV1256	Bacteria	Actinomycetota	Actinomycetes	Mycobacteriales	Corynebacteriaceae	Corynebacterium	callunae
ASV1257	Bacteria	Pseudomonadota	Alphaproteobacteria	Sphingomonadales	Sphingomonadaceae	Sphingopyxis	indica
ASV1258	Bacteria	Pseudomonadota	Gammaproteobacteria	Moraxellales	Moraxellaceae	Acinetobacter	sp. KCTC 92772
ASV1259	Bacteria	Pseudomonadota	Alphaproteobacteria	Sphingomonadales	Sphingomonadaceae	Sphingomonas	sp. HMP6
ASV1260	Bacteria	Pseudomonadota	Alphaproteobacteria	Hyphomicrobiales	Phyllobacteriaceae	Hoeflea	sp. IMCC20628
ASV1261	Bacteria	Actinomycetota	Actinomycetes	Mycobacteriales	Corynebacteriaceae	Corynebacterium	jeddahense
ASV1262	Bacteria	Actinomycetota	Actinomycetes	Mycobacteriales	Corynebacteriaceae	Corynebacterium	faecale
ASV1263	Bacteria	Actinomycetota	Actinomycetes	Mycobacteriales	Corynebacteriaceae	Corynebacterium	auriscanis
ASV1264	Bacteria	Actinomycetota	Actinomycetes	Micrococcales	Micrococcaceae	Paeniglutamicibacter	sp. Y32M11
ASV1265	Bacteria	Actinomycetota	Actinomycetes	Micrococcales	Microbacteriaceae	Leucobacter	sp. CX169
ASV1266	Bacteria	Pseudomonadota	Betaproteobacteria	Neisseriales	Neisseriaceae	Neisseria	animalis
ASV1267	Bacteria	Pseudomonadota	Betaproteobacteria	Burkholderiales	Alcaligenaceae	Achromobacter	xylosoxidans
ASV1268	Bacteria	Bacillota	Clostridia	Eubacteriales	Lachnospiraceae	Anaerostipes	hadrus
ASV1269	Bacteria	Actinomycetota	Actinomycetes	Candidatus Nanopelagicales	Candidatus Nanopelagicaceae	Planktophila	Candidatus Planktophila lacus
ASV1270	Bacteria	Bacteroidota	Flavobacteriia	Flavobacteriales	Flavobacteriaceae	Capnocytophaga	endodontalis
ASV1271	Bacteria	Bacteroidota	Flavobacteriia	Flavobacteriales	Flavobacteriaceae	Flavobacterium	sp. 140616W15
ASV1272	Bacteria	Bacteroidota	Flavobacteriia	Flavobacteriales	Flavobacteriaceae	Psychroserpens	ponticola
ASV1273	Bacteria	Bacteroidota	Sphingobacteriia	Sphingobacteriales	Sphingobacteriaceae	Mucilaginibacter	jinjuensis
ASV1274	Bacteria	Campylobacterota	Epsilonproteobacteria	Campylobacterales	Campylobacteraceae	Campylobacter	rectus
ASV1275	Eukaryota	Ascomycota	Dothideomycetes	Mycosphaerellales	Mycosphaerellaceae	Zymoseptoria	tritici
ASV1276	Bacteria	Actinomycetota	Actinomycetes	Mycobacteriales	Corynebacteriaceae	Corynebacterium	ammoniagenes
ASV1277	Bacteria	Actinomycetota	Actinomycetes	Mycobacteriales	Corynebacteriaceae	Corynebacterium	glaucum
ASV1278	Bacteria	Actinomycetota	Actinomycetes	Mycobacteriales	Corynebacteriaceae	Corynebacterium	renale
ASV1279	Bacteria	Actinomycetota	Actinomycetes	Kitasatosporales	Streptomycetaceae	Streptomyces	halobius
ASV1280	Bacteria	Actinomycetota	Actinomycetes	Actinomycetales	Actinomycetaceae	Arcanobacterium	buesumense
ASV1281	Bacteria	Pseudomonadota	Gammaproteobacteria	Enterobacterales	Morganellaceae	Proteus	mirabilis
ASV1282	Bacteria	Pseudomonadota	Gammaproteobacteria	Pseudomonadales	Pseudomonadaceae	Pseudomonas	taetrolens
ASV1283	Bacteria	Actinomycetota	Actinomycetes	Actinomycetales	Actinomycetaceae	Schaalia	radingae
ASV1284	Bacteria	Actinomycetota	Actinomycetes	Micrococcales	Promicromonosporaceae	Isoptericola	dokdonensis
ASV1285	Bacteria	Actinomycetota	Actinomycetes	Mycobacteriales	Corynebacteriaceae	Corynebacterium	nuruki
ASV1286	Bacteria	Actinomycetota	Actinomycetes	Mycobacteriales	Tsukamurellaceae	Tomitella	gaofuii
ASV1287	Bacteria	Bacillota	Bacilli	Lactobacillales	Lactobacillaceae	Lapidilactobacillus	dextrinicus
ASV1288	Bacteria	Pseudomonadota	Gammaproteobacteria	Moraxellales	Moraxellaceae	Moraxella	catarrhalis
ASV1289	Bacteria	Pseudomonadota	Gammaproteobacteria	Moraxellales	Moraxellaceae	Psychrobacter	sp. van23A
ASV1290	Bacteria	Actinomycetota	Actinomycetes	Mycobacteriales	Corynebacteriaceae	Corynebacterium	mustelae
ASV1291	Bacteria	Actinomycetota	Actinomycetes	Micrococcales	Micrococcaceae	Rothia	sp. ZJ932
ASV1292	Bacteria	Actinomycetota	Actinomycetes	Micrococcales	Microbacteriaceae	Agromyces	sp. H17E-10
ASV1293	Bacteria	Bacteroidota	Cytophagia	Cytophagales	Spirosomataceae	Marinilongibacter	aquaticus
ASV1294	Bacteria	Pseudomonadota	Gammaproteobacteria	Enterobacterales	Erwiniaceae	Pantoea	sp. CCBC3-3-1
ASV1295	Bacteria	Pseudomonadota	Gammaproteobacteria	Enterobacterales	Morganellaceae	Photorhabdus	asymbiotica
ASV1296	Bacteria	Pseudomonadota	Gammaproteobacteria	Alteromonadales	Shewanellaceae	Shewanella	indica
ASV1297	Bacteria	Pseudomonadota	Gammaproteobacteria	Alteromonadales	Shewanellaceae	Shewanella	algae
ASV1298	Bacteria	Actinomycetota	Actinomycetes	Mycobacteriales	Mycobacteriaceae	Mycobacterium	paraintracellulare
ASV1299	Bacteria	Actinomycetota	Actinomycetes	Micrococcales	Microbacteriaceae	Microbacterium	esteraromaticum
ASV1300	Bacteria	Pseudomonadota	Gammaproteobacteria	Pseudomonadales	Pseudomonadaceae	Pseudomonas	sp. SC3(2021)
ASV1301	Bacteria	Pseudomonadota	Gammaproteobacteria	Pseudomonadales	Pseudomonadaceae	Pseudomonas	berkeleyensis
ASV1302	Bacteria	Pseudomonadota	Alphaproteobacteria	Rhodospirillales	Novispirillaceae	Haematospirillum	jordaniae
ASV1303	Bacteria	Pseudomonadota	Alphaproteobacteria	Rickettsiales	Anaplasmataceae	Neorickettsia	findlayensis
ASV1304	Bacteria	Bacteroidota	Bacteroidia	Bacteroidales	Prevotellaceae	Segatella	copri
ASV1305	Bacteria	Campylobacterota	Epsilonproteobacteria	Campylobacterales	Helicobacteraceae	Helicobacter	cinaedi
ASV1306	Bacteria	Kiritimatiellota	Tichowtungiia	Tichowtungiales	Tichowtungiaceae	Tichowtungia	aerotolerans
ASV1307	Bacteria	Bacillota	Bacilli	Bacillales		Exiguobacterium	acetylicum
ASV1308	Bacteria	Actinomycetota	Actinomycetes	Micrococcales	Microbacteriaceae	Gryllotalpicola	protaetiae
ASV1309	Bacteria	Pseudomonadota	Gammaproteobacteria	Xanthomonadales	Rhodanobacteraceae	Tahibacter	amnicola
ASV1310	Bacteria	Pseudomonadota	Betaproteobacteria	Neisseriales	Neisseriaceae	Neisseria	canis
ASV1311	Bacteria	Pseudomonadota	Betaproteobacteria	Nitrosomonadales	Thiobacillaceae	Thiobacillus	denitrificans
ASV1312	Bacteria	Pseudomonadota	Alphaproteobacteria	Hyphomicrobiales	Rhizobiaceae	Shinella	zoogloeoides
ASV1313	Bacteria	Fusobacteriota	Fusobacteriia	Fusobacteriales	Leptotrichiaceae	Leptotrichia	sp. HMT-225
ASV1314	Bacteria	Fusobacteriota	Fusobacteriia	Fusobacteriales	Leptotrichiaceae	Leptotrichia	hongkongensis
ASV1315	Bacteria	Actinomycetota	Actinomycetes	Micrococcales	Microbacteriaceae	Rathayibacter	rathayi
ASV1316	Bacteria	Bacteroidota	Flavobacteriia	Flavobacteriales	Weeksellaceae	Elizabethkingia	anophelis
ASV1317	Bacteria	Pseudomonadota	Betaproteobacteria	Nitrosomonadales	Gallionellaceae	Ferriphaselus	amnicola
ASV1318	Bacteria	Pseudomonadota	Gammaproteobacteria	Pseudomonadales	Pseudomonadaceae	Pseudomonas	resinovorans
ASV1319	Bacteria	Pseudomonadota	Gammaproteobacteria	Pseudomonadales	Pseudomonadaceae	Pseudomonas	sp. IzPS59
ASV1320	Bacteria	Pseudomonadota	Gammaproteobacteria	Pseudomonadales	Pseudomonadaceae	Pseudomonas	wenzhouensis
ASV1321	Bacteria	Pseudomonadota	Gammaproteobacteria	Pseudomonadales	Pseudomonadaceae	Pseudomonas	otitidis
ASV1322	Bacteria	Pseudomonadota	Gammaproteobacteria	Pseudomonadales	Pseudomonadaceae	Pseudomonas	saudiphocaensis
ASV1323	Bacteria	Pseudomonadota	Gammaproteobacteria	Xanthomonadales	Xanthomonadaceae	Luteimonas	sp. MC1572
ASV1324	Bacteria	Pseudomonadota	Alphaproteobacteria	Hyphomicrobiales	Phyllobacteriaceae	Mesorhizobium	sp. Pch-S
ASV1325	Bacteria	Pseudomonadota	Alphaproteobacteria	Rhodobacterales	Paracoccaceae	Frigidibacter	mobilis
ASV1326	Bacteria	Bacillota	Bacilli	Bacillales	Bacillaceae	Geobacillus	proteiniphilus
ASV1327	Eukaryota	Ascomycota	Sordariomycetes	Hypocreales	Ophiocordycipitaceae	Drechmeria	coniospora
ASV1328	Eukaryota	Ascomycota	Sordariomycetes	Glomerellales	Glomerellaceae	Colletotrichum	higginsianum
ASV1329	Eukaryota	Ascomycota	Saccharomycetes	Saccharomycetales	Dipodascaceae	Yarrowia	lipolytica
ASV1330	Eukaryota	Ascomycota	Schizosaccharomycetes	Schizosaccharomycetales	Schizosaccharomycetaceae	Schizosaccharomyces	pombe
ASV1331	Eukaryota	Basidiomycota	Malasseziomycetes	Malasseziales	Malasseziaceae	Malassezia	vespertilionis
ASV1332	Bacteria	Bacteroidota	Flavobacteriia	Flavobacteriales	Flavobacteriaceae	Polaribacter	haliotis
ASV1333	Archaea	Euryarchaeota	Halobacteria	Halobacteriales	Haloarculaceae	Halomicrobium	sp. LC1Hm
ASV1334	Bacteria	Actinomycetota	Actinomycetes	Mycobacteriales	Corynebacteriaceae	Corynebacterium	glutamicum
ASV1335	Bacteria	Actinomycetota	Actinomycetes	Mycobacteriales	Corynebacteriaceae	Corynebacterium	maris
ASV1336	Bacteria	Actinomycetota	Actinomycetes	Mycobacteriales	Corynebacteriaceae	Corynebacterium	pelargi
ASV1337	Bacteria	Actinomycetota	Actinomycetes	Mycobacteriales	Corynebacteriaceae	Corynebacterium	testudinoris
ASV1338	Bacteria	Actinomycetota	Actinomycetes	Mycobacteriales	Corynebacteriaceae	Corynebacterium	casei
ASV1339	Bacteria	Actinomycetota	Actinomycetes	Micrococcales	Dermabacteraceae	Dermabacter	jinjuensis
ASV1340	Bacteria	Actinomycetota	Actinomycetes	Micrococcales	Dermabacteraceae	Dermabacter	vaginalis
ASV1341	Bacteria	Actinomycetota	Actinomycetes	Micrococcales	Microbacteriaceae	Microbacterium	terricola
ASV1342	Bacteria	Actinomycetota	Actinomycetes	Streptosporangiales	Streptosporangiaceae	Nonomuraea	sp. ATCC 55076
ASV1343	Bacteria	Actinomycetota	Acidimicrobiia	Acidimicrobiales	Iamiaceae	Actinomarinicola	tropica
ASV1344	Bacteria	Bacillota	Bacilli	Bacillales	Staphylococcaceae	Staphylococcus	lugdunensis
ASV1345	Bacteria	Pseudomonadota	Gammaproteobacteria	Oceanospirillales	Oceanospirillaceae	Thalassolituus	oleivorans
ASV1346	Bacteria	Pseudomonadota	Gammaproteobacteria	Enterobacterales	Enterobacteriaceae	Raoultella	sp. XY-1
ASV1347	Bacteria	Pseudomonadota	Gammaproteobacteria	Enterobacterales	Enterobacteriaceae	Raoultella	sp. X13
ASV1348	Bacteria	Pseudomonadota	Gammaproteobacteria	Enterobacterales	Enterobacteriaceae	Raoultella	ornithinolytica
ASV1349	Bacteria	Pseudomonadota	Gammaproteobacteria	Enterobacterales	Enterobacteriaceae	Raoultella	terrigena
ASV1350	Bacteria	Pseudomonadota	Gammaproteobacteria	Enterobacterales	Enterobacteriaceae	Klebsiella	electrica
ASV1351	Bacteria	Pseudomonadota	Gammaproteobacteria	Enterobacterales	Enterobacteriaceae	Enterobacter	pasteurii
ASV1352	Bacteria	Pseudomonadota	Gammaproteobacteria	Enterobacterales	Enterobacteriaceae	Enterobacter	sp. JUb54
ASV1353	Bacteria	Pseudomonadota	Gammaproteobacteria	Enterobacterales	Enterobacteriaceae	Pluralibacter	gergoviae
ASV1354	Bacteria	Pseudomonadota	Gammaproteobacteria	Enterobacterales	Enterobacteriaceae	Kosakonia	arachidis
ASV1355	Bacteria	Pseudomonadota	Gammaproteobacteria	Enterobacterales	Morganellaceae	Xenorhabdus	griffiniae
ASV1356	Bacteria	Pseudomonadota	Gammaproteobacteria	Enterobacterales	Erwiniaceae	Pantoea	rwandensis
ASV1357	Bacteria	Pseudomonadota	Gammaproteobacteria	Enterobacterales	Erwiniaceae	Pantoea	ananatis
ASV1358	Bacteria	Pseudomonadota	Gammaproteobacteria	Enterobacterales	Hafniaceae	Edwardsiella	piscicida
ASV1359	Bacteria	Pseudomonadota	Gammaproteobacteria	Enterobacterales	Budviciaceae	Leminorella	richardii
ASV1360	Bacteria	Pseudomonadota	Gammaproteobacteria	Enterobacterales	Yersiniaceae	Ewingella	americana
ASV1361	Bacteria	Pseudomonadota	Gammaproteobacteria	Moraxellales	Moraxellaceae	Moraxella	cuniculi
ASV1362	Bacteria	Pseudomonadota	Alphaproteobacteria	Rhodobacterales	Roseobacteraceae	Sulfitobacter	mediterraneus
ASV1363	Bacteria	Bacillota	Bacilli	Lactobacillales	Streptococcaceae	Streptococcus	chenjunshii
ASV1364	Bacteria	Bacillota	Bacilli	Lactobacillales	Streptococcaceae	Lactococcus	garvieae
ASV1365	Bacteria	Bacillota	Bacilli	Lactobacillales	Lactobacillaceae	Lactobacillus	sp. IBH004
ASV1366	Bacteria	Bacillota	Bacilli	Bacillales	Planococcaceae	Solibacillus	silvestris
ASV1367	Bacteria	Actinomycetota	Actinomycetes	Micrococcales	Micrococcaceae	Kocuria	turfanensis
ASV1368	Bacteria	Pseudomonadota	Alphaproteobacteria	Hyphomicrobiales	Xanthobacteraceae	Xanthobacter	sp. YC-JY1
ASV1369	Bacteria	Actinomycetota	Actinomycetes	Bifidobacteriales	Bifidobacteriaceae	Bifidobacterium	saguini
ASV1370	Bacteria	Bacillota	Bacilli	Lactobacillales	Streptococcaceae	Streptococcus	ratti
ASV1371	Bacteria	Bacillota	Negativicutes	Veillonellales	Veillonellaceae	Dialister	pneumosintes
ASV1372	Bacteria	Pseudomonadota	Gammaproteobacteria	Xanthomonadales	Rhodanobacteraceae	Luteibacter	aegosomaticola
ASV1373	Bacteria	Pseudomonadota	Gammaproteobacteria	Pseudomonadales	Pseudomonadaceae	Pseudomonas	baltica
ASV1374	Bacteria	Pseudomonadota	Gammaproteobacteria	Pseudomonadales	Pseudomonadaceae	Stutzerimonas	degradans
ASV1375	Bacteria	Pseudomonadota	Gammaproteobacteria	Pasteurellales	Pasteurellaceae	Aggregatibacter	segnis
ASV1376	Bacteria	Pseudomonadota	Gammaproteobacteria	Vibrionales	Vibrionaceae	Vibrio	sp. SS-MA-C1-2
ASV1377	Bacteria	Pseudomonadota	Gammaproteobacteria	Xanthomonadales	Xanthomonadaceae	Stenotrophomonas	sp. SXG-1
ASV1378	Bacteria	Pseudomonadota	Gammaproteobacteria	Xanthomonadales	Xanthomonadaceae	Stenotrophomonas	sp. NY11291
ASV1379	Bacteria	Pseudomonadota	Gammaproteobacteria	Xanthomonadales	Xanthomonadaceae	Stenotrophomonas	geniculata
ASV1380	Bacteria	Pseudomonadota	Gammaproteobacteria	Moraxellales	Moraxellaceae	Acinetobacter	ursingii
ASV1381	Bacteria	Bacillota	Bacilli	Bacillales	Bacillaceae	Bacillus	paralicheniformis
ASV1382	Bacteria	Bacillota	Bacilli	Bacillales	Bacillaceae	Bacillus	subtilis
ASV1383	Bacteria	Bacillota	Bacilli	Bacillales	Bacillaceae	Bacillus	glycinifermentans
ASV1384	Bacteria	Bacillota	Bacilli	Bacillales	Paenibacillaceae	Brevibacillus	brevis
ASV1385	Bacteria	Pseudomonadota	Gammaproteobacteria	Moraxellales	Moraxellaceae	Acinetobacter	schindleri
ASV1386	Bacteria	Bacteroidota	Flavobacteriia	Flavobacteriales	Weeksellaceae	Elizabethkingia	bruuniana
ASV1387	Bacteria	Pseudomonadota	Gammaproteobacteria	Pseudomonadales	Pseudomonadaceae	Pseudomonas	paraeruginosa
ASV1388	Bacteria	Pseudomonadota	Gammaproteobacteria	Pseudomonadales	Pseudomonadaceae	Pseudomonas	mendocina
ASV1389	Bacteria	Pseudomonadota	Gammaproteobacteria	Pseudomonadales	Pseudomonadaceae	Pseudomonas	sp. DY-1
ASV1390	Bacteria	Pseudomonadota	Gammaproteobacteria	Pseudomonadales	Pseudomonadaceae	Pseudomonas	sp. ATCC 13867
ASV1391	Bacteria	Pseudomonadota	Gammaproteobacteria	Pseudomonadales	Pseudomonadaceae	Pseudomonas	eucalypticola
ASV1392	Bacteria	Pseudomonadota	Gammaproteobacteria	Oceanospirillales	Halomonadaceae	Halomonas	elongata
ASV1393	Bacteria	Pseudomonadota	Gammaproteobacteria	Thiotrichales	Piscirickettsiaceae	Thiosulfatimonas	sediminis
ASV1394	Bacteria	Bacillota	Bacilli	Lactobacillales	Streptococcaceae	Streptococcus	pantholopis
ASV1395	Bacteria	Bacillota	Bacilli	Lactobacillales	Streptococcaceae	Streptococcus	ruminicola
ASV1396	Bacteria	Bacillota	Bacilli	Lactobacillales	Streptococcaceae	Streptococcus	parauberis
ASV1397	Bacteria	Bacillota	Bacilli	Lactobacillales	Lactobacillaceae	Secundilactobacillus	paracollinoides
ASV1398	Bacteria	Bacillota	Bacilli	Lactobacillales	Lactobacillaceae	Lentilactobacillus	curieae
ASV1399	Bacteria	Bacillota	Bacilli	Bacillales	Bacillaceae	Geobacillus	thermodenitrificans
ASV1400	Bacteria	Bacillota	Bacilli	Bacillales	Bacillaceae	Halobacillus	mangrovi
ASV1401	Bacteria	Bacillota	Bacilli	Bacillales	Planococcaceae	Sporosarcina	sp. Te-1
ASV1402	Bacteria	Bacillota	Bacilli	Bacillales	Paenibacillaceae	Paenibacillus	sp. E222
ASV1403	Bacteria	Bacillota	Clostridia	Eubacteriales	Lachnospiraceae	Blautia	hansenii
ASV1404	Bacteria	Actinomycetota	Actinomycetes	Micrococcales	Micrococcaceae	Arthrobacter	dokdonellae
ASV1405	Bacteria	Actinomycetota	Actinomycetes	Mycobacteriales	Corynebacteriaceae	Corynebacterium	stationis
ASV1406	Bacteria	Actinomycetota	Actinomycetes	Mycobacteriales	Corynebacteriaceae	Corynebacterium	phocae
ASV1407	Bacteria	Actinomycetota	Actinomycetes	Mycobacteriales	Nocardiaceae	Rhodococcus	sp. p52
ASV1408	Bacteria	Actinomycetota	Actinomycetes	Mycobacteriales	Hoyosellaceae	Hoyosella	subflava
ASV1409	Bacteria	Actinomycetota	Actinomycetes	Actinomycetales	Actinomycetaceae	Actinomyces	sp. zg-332
ASV1410	Bacteria	Pseudomonadota	Gammaproteobacteria	Xanthomonadales	Xanthomonadaceae	Pseudoxanthomonas	sp. X-1
ASV1411	Bacteria	Bacteroidota	Flavobacteriia	Flavobacteriales	Flavobacteriaceae	Formosa	sp. L2A11
ASV1412	Bacteria	Bacteroidota	Flavobacteriia	Flavobacteriales	Flavobacteriaceae	Formosa	sp. Hel1_33_131
ASV1413	Bacteria	Pseudomonadota	Gammaproteobacteria	Pseudomonadales	Pseudomonadaceae	Pseudomonas	sp. C9-3
ASV1414	Bacteria	Pseudomonadota	Gammaproteobacteria	Pseudomonadales	Pseudomonadaceae	Pseudomonas	sp. CCC3.1
ASV1415	Bacteria	Pseudomonadota	Gammaproteobacteria	Pseudomonadales	Pseudomonadaceae	Pseudomonas	sp. MTM4
ASV1416	Bacteria	Pseudomonadota	Gammaproteobacteria	Pseudomonadales	Pseudomonadaceae	Pseudomonas	sp. ABC1
ASV1417	Bacteria	Pseudomonadota	Gammaproteobacteria	Pseudomonadales	Pseudomonadaceae	Pseudomonas	sp. MPFS
ASV1418	Bacteria	Bacillota	Bacilli	Bacillales	Bacillaceae	Shouchella	clausii
ASV1419	Bacteria	Pseudomonadota	Gammaproteobacteria	Enterobacterales	Enterobacteriaceae	Cronobacter	malonaticus
ASV1420	Bacteria	Pseudomonadota	Betaproteobacteria	Neisseriales	Neisseriaceae	Neisseria	sp. Dent CA1/247
ASV1421	Bacteria	Pseudomonadota	Betaproteobacteria	Neisseriales	Neisseriaceae	Kingella	denitrificans
ASV1422	Bacteria	Pseudomonadota	Gammaproteobacteria	Cellvibrionales	Microbulbiferaceae	Microbulbifer	sp. A4B17
ASV1423	Bacteria	Bacteroidota	Bacteroidia	Bacteroidales	Tannerellaceae	Parabacteroides	faecis
ASV1424	Bacteria	Chlamydiota	Chlamydiia	Parachlamydiales	Parachlamydiaceae	Protochlamydia	Candidatus Protochlamydia naegleriophila
ASV1425	Bacteria	Pseudomonadota	Betaproteobacteria	Neisseriales	Neisseriaceae	Kingella	oralis
ASV1426	Bacteria	Pseudomonadota	Gammaproteobacteria	Xanthomonadales	Xanthomonadaceae	Stenotrophomonas	sp. pho
ASV1427	Bacteria	Bacillota	Bacilli	Lactobacillales	Streptococcaceae	Floricoccus	penangensis
ASV1428	Bacteria	Bacillota	Bacilli	Bacillales	Paenibacillaceae	Paenibacillus	dendritiformis
ASV1429	Bacteria	Bacillota	Bacilli	Bacillales	Bacillaceae	Neobacillus	sp. 114
ASV1430	Bacteria	Actinomycetota	Actinomycetes	Micrococcales	Microbacteriaceae	Agromyces	larvae
ASV1431	Bacteria	Actinomycetota	Actinomycetes	Actinomycetales	Actinomycetaceae	Mobiluncus	sp. Marseille-Q7826
ASV1432	Bacteria	Actinomycetota	Actinomycetes	Bifidobacteriales	Bifidobacteriaceae	Gardnerella	piotii
ASV1433	Bacteria	Bacteroidota	Bacteroidia	Bacteroidales	Prevotellaceae	Prevotella	multiformis
ASV1434	Bacteria	Bacteroidota	Chitinophagia	Chitinophagales	Chitinophagaceae	Arachidicoccus	soli
ASV1435	Bacteria	Pseudomonadota	Gammaproteobacteria	Pseudomonadales	Pseudomonadaceae	Pseudomonas	muyukensis
ASV1436	Bacteria	Pseudomonadota	Betaproteobacteria	Nitrosomonadales	Methylophilaceae	Methylobacillus	flagellatus
ASV1437	Bacteria	Pseudomonadota	Alphaproteobacteria	Hyphomicrobiales	Aurantimonadaceae	Martelella	sp. AD-3
ASV1438	Bacteria	Spirochaetota	Spirochaetia	Spirochaetales	Treponemataceae	Treponema	parvum
ASV1439	Bacteria	Pseudomonadota	Alphaproteobacteria	Hyphomicrobiales	Rhizobiaceae	Rhizobium	daejeonense
ASV1440	Bacteria	Bacteroidota	Flavobacteriia	Flavobacteriales	Weeksellaceae	Cloacibacterium	caeni
ASV1441	Bacteria	Bacillota	Negativicutes	Selenomonadales	Selenomonadaceae	Selenomonas	sp. oral taxon 126
ASV1442	Bacteria	Bacillota	Negativicutes	Selenomonadales	Selenomonadaceae	Selenomonas	sp. oral taxon 920
ASV1443	Bacteria	Campylobacterota	Epsilonproteobacteria	Campylobacterales	Campylobacteraceae	Campylobacter	curvus
ASV1444	Viruses	Uroviricota	Caudoviricetes	Crassvirales	Suoliviridae	Bohxovirus	oralis
ASV1445	Bacteria	Bacteroidota	Flavobacteriia	Flavobacteriales	Weeksellaceae	Chryseobacterium	indologenes
ASV1446	Viruses	Negarnaviricota	Monjiviricetes	Mononegavirales	Paramyxoviridae	Orthorubulavirus	hominis
ASV1447	Bacteria	Pseudomonadota	Gammaproteobacteria	Xanthomonadales	Rhodanobacteraceae	Rhodanobacter	denitrificans
ASV1448	Bacteria	Actinomycetota	Actinomycetes	Mycobacteriales	Corynebacteriaceae	Corynebacterium	sp. SCR221107
ASV1449	Bacteria	Bacillota	Bacilli	Lactobacillales	Lactobacillaceae	Leuconostoc	garlicum
ASV1450	Bacteria	Pseudomonadota	Gammaproteobacteria	Moraxellales	Moraxellaceae	Moraxella	nonliquefaciens
ASV1451	Bacteria	Pseudomonadota	Gammaproteobacteria	Pasteurellales	Pasteurellaceae	Aggregatibacter	sp. oral taxon 513
ASV1452	Bacteria	Pseudomonadota	Gammaproteobacteria	Pasteurellales	Pasteurellaceae	Aggregatibacter	sp. Marseille-P9115
ASV1453	Bacteria	Pseudomonadota	Gammaproteobacteria	Pasteurellales	Pasteurellaceae	Aggregatibacter	aphrophilus
ASV1454	Bacteria	Pseudomonadota	Betaproteobacteria	Burkholderiales	Comamonadaceae	Ottowia	sp. oral taxon 894
ASV1455	Bacteria	Bacillota	Bacilli	Bacillales	Gemellaceae	Gemella	morbillorum
ASV1456	Bacteria	Bacteroidota	Flavobacteriia	Flavobacteriales	Flavobacteriaceae	Capnocytophaga	sp. oral taxon 878
ASV1457	Viruses	Uroviricota	Caudoviricetes		Rountreeviridae	Andhravirus	andhra
ASV1458	Bacteria	Pseudomonadota	Betaproteobacteria	Burkholderiales	Alcaligenaceae	Achromobacter	insolitus
ASV1459	Bacteria	Pseudomonadota	Betaproteobacteria	Burkholderiales	Alcaligenaceae	Achromobacter	sp. MFA1 R4
ASV1460	Bacteria	Pseudomonadota	Betaproteobacteria	Burkholderiales	Alcaligenaceae	Achromobacter	aegrifaciens
ASV1461	Bacteria	Pseudomonadota	Betaproteobacteria	Burkholderiales	Alcaligenaceae	Achromobacter	ruhlandii
ASV1462	Bacteria	Pseudomonadota	Betaproteobacteria	Burkholderiales	Alcaligenaceae	Achromobacter	spanius
ASV1463	Bacteria	Pseudomonadota	Betaproteobacteria	Burkholderiales	Burkholderiaceae	Ralstonia	mannitolilytica
ASV1464	Bacteria	Pseudomonadota	Betaproteobacteria	Burkholderiales	Burkholderiaceae	Ralstonia	wenshanensis
ASV1465	Bacteria	Pseudomonadota	Betaproteobacteria	Burkholderiales	Burkholderiaceae	Ralstonia	insidiosa
ASV1466	Bacteria	Pseudomonadota	Betaproteobacteria	Burkholderiales	Burkholderiaceae	Ralstonia	solanacearum
ASV1467	Bacteria	Pseudomonadota	Betaproteobacteria	Burkholderiales	Burkholderiaceae	Pandoraea	pnomenusa
ASV1468	Bacteria	Pseudomonadota	Betaproteobacteria	Burkholderiales	Comamonadaceae	Alicycliphilus	denitrificans
ASV1469	Bacteria	Pseudomonadota	Betaproteobacteria	Burkholderiales	Comamonadaceae	Acidovorax	sp. KKS102
ASV1470	Bacteria	Pseudomonadota	Alphaproteobacteria	Rhodospirillales	Acetobacteraceae	Acetobacter	pasteurianus
ASV1471	Bacteria	Pseudomonadota	Alphaproteobacteria	Rhodospirillales	Acetobacteraceae	Acetobacter	senegalensis
ASV1472	Bacteria	Pseudomonadota	Alphaproteobacteria	Sphingomonadales	Sphingomonadaceae	Sphingorhabdus	lacus
ASV1473	Bacteria	Pseudomonadota	Gammaproteobacteria	Xanthomonadales	Rhodanobacteraceae	Luteibacter	anthropi
ASV1474	Bacteria	Bacillota	Bacilli	Lactobacillales	Lactobacillaceae	Lentilactobacillus	buchneri
ASV1475	Bacteria	Bacillota	Clostridia	Eubacteriales	Clostridiaceae	Clostridium	botulinum
ASV1476	Eukaryota	Apicomplexa	Aconoidasida	Piroplasmida	Babesiidae	Babesia	bigemina
ASV1477	Bacteria	Pseudomonadota	Betaproteobacteria	Burkholderiales	Burkholderiaceae	Burkholderia	sp. EMB26
ASV1478	Bacteria	Pseudomonadota	Betaproteobacteria	Burkholderiales	Burkholderiaceae	Burkholderia	dolosa
ASV1479	Bacteria	Pseudomonadota	Betaproteobacteria	Burkholderiales	Burkholderiaceae	Burkholderia	cepacia
ASV1480	Bacteria	Actinomycetota	Actinomycetes	Micrococcales	Microbacteriaceae	Leifsonia	shinshuensis
ASV1481	Bacteria	Pseudomonadota	Alphaproteobacteria	Hyphomicrobiales	Methylobacteriaceae	Methylobacterium	sp. 391_Methyba4
ASV1482	Bacteria	Pseudomonadota	Alphaproteobacteria	Sphingomonadales	Sphingomonadaceae	Sphingomonas	sp. FARSPH
ASV1483	Bacteria	Actinomycetota	Actinomycetes	Mycobacteriales	Corynebacteriaceae	Corynebacterium	sp. UMB2355A
ASV1484	Bacteria	Actinomycetota	Actinomycetes	Mycobacteriales	Corynebacteriaceae	Corynebacterium	sp. NML98-0116
ASV1485	Bacteria	Pseudomonadota	Alphaproteobacteria	Hyphomicrobiales	Nitrobacteraceae	Bradyrhizobium	sp. CCBAU 53421
ASV1486	Viruses	Uroviricota	Caudoviricetes				Klebsiella phage VLCpiS11a
ASV1487	Bacteria	Actinomycetota	Actinomycetes	Mycobacteriales	Corynebacteriaceae	Corynebacterium	ulcerans
ASV1488	Bacteria	Deinococcota	Deinococci	Deinococcales	Deinococcaceae	Deinococcus	sp. NW-56
ASV1489	Bacteria	Bacillota	Bacilli	Lactobacillales	Enterococcaceae	Enterococcus	saccharolyticus
ASV1490	Bacteria	Bacillota	Bacilli	Bacillales	Paenibacillaceae	Brevibacillus	ruminantium
ASV1491	Bacteria	Actinomycetota	Actinomycetes	Mycobacteriales	Mycobacteriaceae	Mycobacterium	sp. JS623
ASV1492	Bacteria	Actinomycetota	Actinomycetes	Propionibacteriales	Propionibacteriaceae	Tessaracoccus	sp. MC1865
ASV1493	Bacteria	Mycoplasmatota	Mollicutes	Mycoplasmatales	Mycoplasmataceae	Mycoplasma	Candidatus Mycoplasma mahonii
ASV1494	Bacteria	Pseudomonadota	Gammaproteobacteria	Pseudomonadales	Pseudomonadaceae	Pseudomonas	sp. MM227
ASV1495	Bacteria	Pseudomonadota	Gammaproteobacteria	Pseudomonadales	Pseudomonadaceae	Pseudomonas	sp. Ost2
ASV1496	Bacteria	Pseudomonadota	Gammaproteobacteria	Pseudomonadales	Pseudomonadaceae	Pseudomonas	sp. R84
ASV1497	Bacteria	Pseudomonadota	Gammaproteobacteria	Pseudomonadales	Pseudomonadaceae	Pseudomonas	wadenswilerensis
ASV1498	Bacteria	Pseudomonadota	Gammaproteobacteria	Pseudomonadales	Pseudomonadaceae	Pseudomonas	piscis
ASV1499	Bacteria	Pseudomonadota	Gammaproteobacteria	Pseudomonadales	Pseudomonadaceae	Stutzerimonas	frequens
ASV1500	Bacteria	Pseudomonadota	Gammaproteobacteria	Xanthomonadales	Xanthomonadaceae	Luteimonas	yindakuii
ASV1501	Bacteria	Pseudomonadota	Betaproteobacteria	Burkholderiales	Burkholderiaceae	Paraburkholderia	terrae
ASV1502	Bacteria	Bacillota	Bacilli	Lactobacillales	Streptococcaceae	Streptococcus	didelphis
ASV1503	Bacteria	Bacillota	Bacilli	Lactobacillales	Aerococcaceae	Globicatella	sanguinis
ASV1504	Bacteria	Bacillota	Bacilli	Lactobacillales	Carnobacteriaceae	Jeotgalibaca	arthritidis
ASV1505	Bacteria	Bacillota	Bacilli	Lactobacillales	Enterococcaceae	Vagococcus	penaei
ASV1506	Bacteria	Bacillota	Clostridia	Eubacteriales	Clostridiaceae	Clostridium	felsineum
ASV1507	Bacteria	Actinomycetota	Actinomycetes	Micrococcales	Microbacteriaceae	Frondihabitans	sp. PAMC 28766
ASV1508	Bacteria	Campylobacterota	Epsilonproteobacteria	Campylobacterales	Helicobacteraceae	Helicobacter	suis
ASV1509	Bacteria	Pseudomonadota	Gammaproteobacteria	Pseudomonadales	Pseudomonadaceae	Pseudomonas	veronii
ASV1510	Bacteria	Pseudomonadota	Alphaproteobacteria	Hyphomicrobiales	Methylobacteriaceae	Methylobacterium	organophilum
ASV1511	Bacteria	Pseudomonadota	Alphaproteobacteria	Hyphomicrobiales	Methylobacteriaceae	Methylobacterium	oryzae
ASV1512	Bacteria	Pseudomonadota	Betaproteobacteria	Burkholderiales	Alcaligenaceae	Achromobacter	deleyi
ASV1513	Bacteria	Pseudomonadota	Betaproteobacteria	Burkholderiales	Comamonadaceae	Comamonas	aquatica
ASV1514	Bacteria	Actinomycetota	Actinomycetes	Mycobacteriales	Nocardiaceae	Rhodococcus	erythropolis
ASV1515	Bacteria	Actinomycetota	Actinomycetes	Mycobacteriales	Nocardiaceae	Rhodococcus	sp. 008
ASV1516	Bacteria	Actinomycetota	Actinomycetes	Propionibacteriales	Propionibacteriaceae	Propionibacterium	freudenreichii
ASV1517	Bacteria	Bacillota	Bacilli	Lactobacillales	Lactobacillaceae	Paucilactobacillus	nenjiangensis
ASV1518	Bacteria	Pseudomonadota	Gammaproteobacteria	Moraxellales	Moraxellaceae	Acinetobacter	soli
ASV1519	Bacteria	Pseudomonadota	Gammaproteobacteria	Enterobacterales	Enterobacteriaceae	Enterobacter	ludwigii
ASV1520	Bacteria	Pseudomonadota	Gammaproteobacteria	Enterobacterales	Enterobacteriaceae	Enterobacter	chuandaensis
ASV1521	Bacteria	Pseudomonadota	Gammaproteobacteria	Enterobacterales	Enterobacteriaceae	Enterobacter	sp. 18A13
ASV1522	Bacteria	Pseudomonadota	Gammaproteobacteria	Enterobacterales	Enterobacteriaceae	Enterobacter	mori
ASV1523	Bacteria	Pseudomonadota	Gammaproteobacteria	Enterobacterales	Pectobacteriaceae	Pectobacterium	polaris
ASV1524	Bacteria	Chlamydiota	Chlamydiia	Chlamydiales	Chlamydiaceae	Chlamydia	abortus
ASV1525	Bacteria	Chlamydiota	Chlamydiia	Chlamydiales	Chlamydiaceae	Chlamydia	buteonis
ASV1526	Bacteria	Chlamydiota	Chlamydiia	Chlamydiales	Chlamydiaceae	Chlamydia	psittaci
ASV1527	Bacteria	Chlamydiota	Chlamydiia	Chlamydiales	Chlamydiaceae	Chlamydia	caviae
ASV1528	Bacteria	Chlamydiota	Chlamydiia	Chlamydiales	Chlamydiaceae	Chlamydia	poikilotherma
ASV1529	Bacteria	Chlamydiota	Chlamydiia	Chlamydiales	Chlamydiaceae	Chlamydia	serpentis
ASV1530	Bacteria	Chlamydiota	Chlamydiia	Chlamydiales	Chlamydiaceae	Chlamydia	crocodili
ASV1531	Bacteria	Bacillota	Negativicutes	Veillonellales	Veillonellaceae	Megasphaera	massiliensis
ASV1532	Bacteria	Bacillota	Negativicutes	Selenomonadales	Sporomusaceae	Sporomusa	termitida
ASV1533	Bacteria	Bacillota	Bacilli	Lactobacillales	Streptococcaceae	Streptococcus	acidominimus
ASV1534	Bacteria	Bacillota	Bacilli	Lactobacillales	Streptococcaceae	Streptococcus	uberis
ASV1535	Bacteria	Bacillota	Bacilli	Lactobacillales	Streptococcaceae	Streptococcus	merionis
ASV1536	Bacteria	Bacillota	Bacilli	Lactobacillales	Streptococcaceae	Streptococcus	iniae
ASV1537	Bacteria	Bacillota	Bacilli	Lactobacillales	Aerococcaceae	Aerococcus	urinaeequi
ASV1538	Bacteria	Bacillota	Bacilli	Lactobacillales	Enterococcaceae	Enterococcus	sp. CoE-012-22
ASV1539	Bacteria	Bacillota	Bacilli	Lactobacillales	Enterococcaceae	Vagococcus	carniphilus
ASV1540	Bacteria	Bacillota	Bacilli	Lactobacillales	Carnobacteriaceae	Carnobacterium	inhibens
ASV1541	Bacteria	Bacillota	Bacilli	Lactobacillales	Lactobacillaceae	Weissella	koreensis
ASV1542	Bacteria	Bacillota	Bacilli	Lactobacillales	Lactobacillaceae	Apilactobacillus	bombintestini
ASV1543	Bacteria	Bacillota	Bacilli	Lactobacillales	Lactobacillaceae	Apilactobacillus	kunkeei
ASV1544	Bacteria	Bacillota	Bacilli	Lactobacillales	Lactobacillaceae	Lactobacillus	kullabergensis
ASV1545	Bacteria	Bacillota	Bacilli	Lactobacillales	Lactobacillaceae	Lentilactobacillus	hilgardii
ASV1546	Bacteria	Bacillota	Bacilli	Lactobacillales	Lactobacillaceae	Companilactobacillus	heilongjiangensis
ASV1547	Bacteria	Bacillota	Bacilli	Lactobacillales	Lactobacillaceae	Bombilactobacillus	folatiphilus
ASV1548	Bacteria	Bacillota	Bacilli	Bacillales	Bacillaceae	Niallia	taxi
ASV1549	Bacteria	Bacillota	Bacilli	Bacillales	Bacillaceae	Bacillus	velezensis
ASV1550	Bacteria	Bacillota	Bacilli	Bacillales	Bacillaceae	Oceanobacillus	zhaokaii
ASV1551	Bacteria	Bacillota	Bacilli	Bacillales	Bacillaceae	Oceanobacillus	iheyensis
ASV1552	Bacteria	Bacillota	Bacilli	Bacillales	Bacillaceae	Halobacillus	litoralis
ASV1553	Bacteria	Bacillota	Bacilli	Bacillales	Bacillaceae	Neobacillus	sp. OS1-2
ASV1554	Bacteria	Bacillota	Bacilli	Bacillales	Bacillaceae	Lentibacillus	amyloliquefaciens
ASV1555	Bacteria	Bacillota	Bacilli	Bacillales	Bacillaceae	Geobacillus	sp. 46C-IIa
ASV1556	Bacteria	Bacillota	Bacilli	Bacillales	Bacillaceae	Salicibibacter	halophilus
ASV1557	Bacteria	Bacillota	Bacilli	Bacillales	Listeriaceae	Listeria	grayi
ASV1558	Bacteria	Bacillota	Bacilli	Bacillales	Listeriaceae	Listeria	innocua
ASV1559	Bacteria	Bacillota	Bacilli	Bacillales	Paenibacillaceae	Paenibacillus	alvei
ASV1560	Bacteria	Bacillota	Bacilli	Bacillales	Paenibacillaceae	Paenibacillus	odorifer
ASV1561	Bacteria	Bacillota	Bacilli	Bacillales	Paenibacillaceae	Paenibacillus	algicola
ASV1562	Bacteria	Bacillota	Clostridia	Eubacteriales	Clostridiaceae	Alkaliphilus	metalliredigens
ASV1563	Bacteria	Bacillota	Clostridia	Eubacteriales	Lachnospiraceae	Agathobacter	rectalis
ASV1564	Bacteria	Bacillota	Clostridia	Eubacteriales	Peptococcaceae	Desulforamulus	ferrireducens
ASV1565	Bacteria	Bacillota	Clostridia	Caldicellulosiruptorales	Caldicellulosiruptoraceae	Caldicellulosiruptor	naganoensis
ASV1566	Bacteria	Actinomycetota	Actinomycetes	Actinomycetales	Actinomycetaceae	Arcanobacterium	phocae
ASV1567	Bacteria	Actinomycetota	Actinomycetes	Mycobacteriales	Corynebacteriaceae	Corynebacterium	glyciniphilum
ASV1568	Bacteria	Actinomycetota	Actinomycetes	Mycobacteriales	Corynebacteriaceae	Corynebacterium	timonense
ASV1569	Bacteria	Actinomycetota	Actinomycetes	Mycobacteriales	Gordoniaceae	Gordonia	zhaorongruii
ASV1570	Bacteria	Actinomycetota	Actinomycetes	Mycobacteriales	Mycobacteriaceae	Mycolicibacter	sp. MYC340
ASV1571	Bacteria	Actinomycetota	Actinomycetes	Micrococcales	Micrococcaceae	Arthrobacter	sp. FW305-BF8
ASV1572	Bacteria	Actinomycetota	Actinomycetes	Micrococcales	Micrococcaceae	Arthrobacter	agilis
ASV1573	Bacteria	Actinomycetota	Actinomycetes	Micrococcales	Micrococcaceae	Pseudarthrobacter	sp. MM222
ASV1574	Bacteria	Actinomycetota	Actinomycetes	Micrococcales	Microbacteriaceae	Agromyces	soli
ASV1575	Bacteria	Actinomycetota	Actinomycetes	Micrococcales	Microbacteriaceae	Pseudoclavibacter	sp. Marseille-Q3772
ASV1576	Bacteria	Actinomycetota	Actinomycetes	Micrococcales	Microbacteriaceae	Leucobacter	sp. Psy1
ASV1577	Bacteria	Actinomycetota	Actinomycetes	Micrococcales	Microbacteriaceae	Leucobacter	triazinivorans
ASV1578	Bacteria	Actinomycetota	Actinomycetes	Micrococcales	Microbacteriaceae	Protaetiibacter	intestinalis
ASV1579	Bacteria	Actinomycetota	Actinomycetes	Micrococcales	Microbacteriaceae	Cryobacterium	soli
ASV1580	Bacteria	Actinomycetota	Actinomycetes	Micrococcales	Microbacteriaceae	Subtercola	sp. PAMC28395
ASV1581	Bacteria	Actinomycetota	Actinomycetes	Micrococcales	Cellulomonadaceae	Pseudactinotalea	sp. HY158
ASV1582	Bacteria	Actinomycetota	Actinomycetes	Micrococcales	Promicromonosporaceae	Isoptericola	sp. AK164
ASV1583	Bacteria	Actinomycetota	Actinomycetes	Micrococcales	Promicromonosporaceae	Xylanimonas	cellulosilytica
ASV1584	Bacteria	Actinomycetota	Actinomycetes	Micrococcales	Ornithinimicrobiaceae	Ornithinimicrobium	sp. HY006
ASV1585	Bacteria	Actinomycetota	Actinomycetes	Kitasatosporales	Streptomycetaceae	Streptomyces	rapamycinicus
ASV1586	Bacteria	Actinomycetota	Actinomycetes	Bifidobacteriales	Bifidobacteriaceae	Bifidobacterium	sp. ESL0682
ASV1587	Bacteria	Actinomycetota	Actinomycetes	Pseudonocardiales	Pseudonocardiaceae	Allosaccharopolyspora	coralli
ASV1588	Bacteria	Chloroflexota	Chloroflexia	Chloroflexales	Chloroflexaceae	Chloroflexus	aurantiacus
ASV1589	Bacteria	Chloroflexota	Thermoflexia	Thermoflexales	Thermoflexaceae	Thermoflexus	hugenholtzii
ASV1590	Bacteria	Bacteroidota	Bacteroidia	Bacteroidales	Prevotellaceae	Prevotella	sp. E15-22
ASV1591	Bacteria	Bacteroidota	Bacteroidia	Bacteroidales	Barnesiellaceae	Coprobacter	fastidiosus
ASV1592	Bacteria	Bacteroidota	Bacteroidia	Marinilabiliales	Marinifilaceae	Labilibaculum	manganireducens
ASV1593	Bacteria	Bacteroidota	Bacteroidia	Marinilabiliales	Marinifilaceae	Marinifilum	fragile
ASV1594	Bacteria	Bacteroidota	Bacteroidia	Marinilabiliales	Prolixibacteraceae	Draconibacterium	halophilum
ASV1595	Bacteria	Bacteroidota	Cytophagia	Cytophagales	Hymenobacteraceae	Adhaeribacter	swui
ASV1596	Bacteria	Bacteroidota	Flavobacteriia	Flavobacteriales	Weeksellaceae	Riemerella	anatipestifer
ASV1597	Bacteria	Bacteroidota	Flavobacteriia	Flavobacteriales	Weeksellaceae	Chryseobacterium	sp. wdc7
ASV1598	Bacteria	Bacteroidota	Flavobacteriia	Flavobacteriales	Flavobacteriaceae	Flavobacterium	magnum
ASV1599	Bacteria	Bacteroidota	Flavobacteriia	Flavobacteriales	Flavobacteriaceae	Flavobacterium	sp. N1719
ASV1600	Bacteria	Bacteroidota	Flavobacteriia	Flavobacteriales	Flavobacteriaceae	Flavobacterium	agricola
ASV1601	Bacteria	Bacteroidota	Flavobacteriia	Flavobacteriales	Flavobacteriaceae	Flavobacterium	luteolum
ASV1602	Bacteria	Bacteroidota	Flavobacteriia	Flavobacteriales	Flavobacteriaceae	Flavobacterium	anhuiense
ASV1603	Bacteria	Bacteroidota	Flavobacteriia	Flavobacteriales	Flavobacteriaceae	Wenyingzhuangia	fucanilytica
ASV1604	Bacteria	Bacteroidota	Flavobacteriia	Flavobacteriales	Flavobacteriaceae	Gillisia	sp. Hel1_33_143
ASV1605	Bacteria	Bacteroidota	Flavobacteriia	Flavobacteriales	Flavobacteriaceae	Myroides	albus
ASV1606	Bacteria	Bacteroidota	Flavobacteriia	Flavobacteriales	Flavobacteriaceae	Algibacter	sp. L3A6
ASV1607	Bacteria	Bacteroidota	Flavobacteriia	Flavobacteriales	Flavobacteriaceae	Maribacter	litopenaei
ASV1608	Bacteria	Bacteroidota	Flavobacteriia	Flavobacteriales	Flavobacteriaceae	Psychroflexus	sp. ALD_RP9
ASV1609	Bacteria	Bacteroidota	Chitinophagia	Chitinophagales	Chitinophagaceae	Panacibacter	ginsenosidivorans
ASV1610	Bacteria	Bacteroidota	Chitinophagia	Chitinophagales	Chitinophagaceae	Arachidicoccus	terrestris
ASV1611	Bacteria	Chlorobiota	Chlorobiia	Chlorobiales	Chlorobiaceae	Prosthecochloris	sp. CIB 2401
ASV1612	Bacteria	Pseudomonadota	Gammaproteobacteria	Enterobacterales	Enterobacteriaceae	Citrobacter	youngae
ASV1613	Bacteria	Pseudomonadota	Gammaproteobacteria	Xanthomonadales	Rhodanobacteraceae	Dyella	sp. M7H15-1
ASV1614	Bacteria	Pseudomonadota	Gammaproteobacteria	Xanthomonadales	Rhodanobacteraceae	Luteibacter	flocculans
ASV1615	Bacteria	Pseudomonadota	Gammaproteobacteria	Aeromonadales	Aeromonadaceae	Aeromonas	sp. CU5
ASV1616	Bacteria	Pseudomonadota	Gammaproteobacteria	Legionellales	Legionellaceae	Legionella	lansingensis
ASV1617	Bacteria	Pseudomonadota	Gammaproteobacteria	Legionellales	Legionellaceae	Legionella	cardiaca
ASV1618	Bacteria	Pseudomonadota	Gammaproteobacteria	Thiotrichales	Piscirickettsiaceae	Thiomicrorhabdus	aquaedulcis
ASV1619	Bacteria	Pseudomonadota	Gammaproteobacteria	Thiotrichales	Piscirickettsiaceae	Thiomicrorhabdus	sediminis
ASV1620	Bacteria	Pseudomonadota	Gammaproteobacteria	Oceanospirillales	Oceanospirillaceae	Marinomonas	sp. FW-1
ASV1621	Bacteria	Pseudomonadota	Betaproteobacteria	Neisseriales	Neisseriaceae	Neisseria	zoodegmatis
ASV1622	Bacteria	Pseudomonadota	Betaproteobacteria	Burkholderiales	Burkholderiaceae	Burkholderia	sp. FERM BP-3421
ASV1623	Bacteria	Pseudomonadota	Alphaproteobacteria	Hyphomicrobiales	Rhizobiaceae	Neorhizobium	galegae
ASV1624	Bacteria	Pseudomonadota	Alphaproteobacteria	Hyphomicrobiales	Rhizobiaceae	Sinorhizobium	sojae
ASV1625	Bacteria	Pseudomonadota	Alphaproteobacteria	Rhodobacterales	Paracoccaceae	Paracoccus	sp. AK26
ASV1626	Bacteria	Pseudomonadota	Alphaproteobacteria	Rhodobacterales	Paracoccaceae	Gymnodinialimonas	ceratoperidinii
ASV1627	Bacteria	Pseudomonadota	Alphaproteobacteria	Holosporales	Holosporaceae	Cytomitobacter	Candidatus Cytomitobacter primus
ASV1628	Bacteria	Pseudomonadota	Alphaproteobacteria	Rickettsiales	Rickettsiaceae	Rickettsia	bellii
ASV1629	Bacteria	Campylobacterota	Epsilonproteobacteria	Campylobacterales	Campylobacteraceae	Campylobacter	upsaliensis
ASV1630	Bacteria	Campylobacterota	Epsilonproteobacteria	Campylobacterales	Campylobacteraceae	Campylobacter	jejuni
ASV1631	Bacteria	Spirochaetota	Spirochaetia	Brachyspirales	Brachyspiraceae	Brachyspira	pilosicoli
ASV1632	Bacteria	Planctomycetota	Planctomycetia	Pirellulales	Lacipirellulaceae	Botrimarina	mediterranea
ASV1633	Bacteria	Thermodesulfobacteriota	Desulfovibrionia	Desulfovibrionales	Desulfovibrionaceae	Desulfobaculum	bizertense
ASV1634	Eukaryota	Bacillariophyta	Bacillariophyceae	Naviculales	Phaeodactylaceae	Phaeodactylum	tricornutum
ASV1635	Archaea	Euryarchaeota	Halobacteria	Halobacteriales	Haloarculaceae	Halomarina	sp. BCD28
ASV1636	Bacteria	Pseudomonadota	Gammaproteobacteria	Pasteurellales	Pasteurellaceae	Glaesserella	sp. 15-184
ASV1637	Eukaryota	Ascomycota	Sordariomycetes	Glomerellales	Glomerellaceae	Colletotrichum	lupini
ASV1638	Eukaryota	Ascomycota	Sordariomycetes	Hypocreales	Nectriaceae	Fusarium	fujikuroi
ASV1639	Viruses	Pisuviricota	Pisoniviricetes	Picornavirales	Picornaviridae	Enterovirus	L
ASV1640	Bacteria	Bacillota	Bacilli	Bacillales	Paenibacillaceae	Paenibacillus	sp. CAA11
ASV1641	Bacteria	Actinomycetota	Actinomycetes	Mycobacteriales	Lawsonellaceae	Lawsonella	clevelandensis
ASV1642	Bacteria	Pseudomonadota	Gammaproteobacteria	Vibrionales	Vibrionaceae	Vibrio	mimicus
ASV1643	Bacteria	Pseudomonadota	Gammaproteobacteria	Thiotrichales	Piscirickettsiaceae	Hydrogenovibrio	marinus
ASV1644	Bacteria	Pseudomonadota	Gammaproteobacteria	Thiotrichales	Francisellaceae	Francisella	tularensis
ASV1645	Bacteria	Pseudomonadota	Gammaproteobacteria	Legionellales	Legionellaceae	Legionella	sp. MW5194
ASV1646	Bacteria	Pseudomonadota	Gammaproteobacteria	Legionellales	Legionellaceae	Baumannia	Candidatus Baumannia cicadellinicola
ASV1647	Bacteria	Bacteroidota	Bacteroidia	Bacteroidales	Prevotellaceae	Prevotella	sp. Rep29
ASV1648	Bacteria	Bacteroidota	Bacteroidia	Bacteroidales	Bacteroidaceae	Bacteroides	intestinalis
ASV1649	Bacteria	Pseudomonadota	Gammaproteobacteria	Pseudomonadales	Pseudomonadaceae	Pseudomonas	sp. gcc21
ASV1650	Bacteria	Pseudomonadota	Gammaproteobacteria	Pseudomonadales	Pseudomonadaceae	Gallaecimonas	kandeliae
ASV1651	Bacteria	Pseudomonadota	Gammaproteobacteria	Chromatiales	Chromatiaceae	Nitrosococcus	wardiae
ASV1652	Bacteria	Pseudomonadota	Alphaproteobacteria	Hyphomicrobiales	Methylobacteriaceae	Methylorubrum	extorquens
ASV1653	Bacteria	Pseudomonadota	Alphaproteobacteria	Hyphomicrobiales	Parvibaculaceae	Parvibaculum	lavamentivorans
ASV1654	Bacteria	Pseudomonadota	Alphaproteobacteria	Sphingomonadales	Erythrobacteraceae	Altererythrobacter	sp. B11
ASV1655	Bacteria	Pseudomonadota	Alphaproteobacteria	Hyphomonadales	Hyphomonadaceae	Hyphomonas	neptunium
ASV1656	Bacteria	Pseudomonadota	Alphaproteobacteria	Hyphomicrobiales	Phreatobacteraceae	Phreatobacter	aquaticus
ASV1657	Bacteria	Pseudomonadota	Alphaproteobacteria	Hyphomicrobiales	Xanthobacteraceae	Aquabacter	sp. L1I39
ASV1658	Bacteria	Pseudomonadota	Gammaproteobacteria	Enterobacterales	Erwiniaceae	Pantoea	sp. Z09
ASV1659	Bacteria	Pseudomonadota	Gammaproteobacteria	Oceanospirillales	Halomonadaceae	Halomonas	sp. LR3S48
ASV1660	Bacteria	Pseudomonadota	Gammaproteobacteria	Legionellales	Legionellaceae	Legionella	spiritensis
ASV1661	Bacteria	Bacillota	Bacilli	Lactobacillales	Lactobacillaceae	Ligilactobacillus	faecis
ASV1662	Bacteria	Pseudomonadota	Gammaproteobacteria	Aeromonadales	Aeromonadaceae	Aeromonas	sp. ASNIH1
ASV1663	Bacteria	Pseudomonadota	Gammaproteobacteria	Aeromonadales	Aeromonadaceae	Aeromonas	caviae
ASV1664	Bacteria	Bacteroidota	Bacteroidia	Bacteroidales	Bacteroidaceae	Bacteroides	fragilis
ASV1665	Bacteria	Campylobacterota	Epsilonproteobacteria	Campylobacterales	Campylobacteraceae	Campylobacter	helveticus
ASV1666	Viruses	Pisuviricota	Pisoniviricetes	Picornavirales	Picornaviridae	Enterovirus	J
ASV1667	Bacteria	Pseudomonadota	Gammaproteobacteria	Pseudomonadales	Pseudomonadaceae	Pseudomonas	sp. TCU-HL1
ASV1668	Bacteria	Pseudomonadota	Betaproteobacteria	Burkholderiales	Oxalobacteraceae	Undibacterium	parvum
ASV1669	Bacteria	Pseudomonadota	Gammaproteobacteria	Moraxellales	Moraxellaceae	Acinetobacter	sp. Colony158
ASV1670	Bacteria	Pseudomonadota	Gammaproteobacteria	Xanthomonadales	Xanthomonadaceae	Lysobacter	sp. TY2-98
ASV1671	Bacteria	Pseudomonadota	Alphaproteobacteria	Hyphomicrobiales	Boseaceae	Bosea	sp. Tri-49
ASV1672	Bacteria	Pseudomonadota	Alphaproteobacteria	Sphingomonadales	Sphingomonadaceae	Sphingomonas	sp. HMP9
ASV1673	Bacteria	Pseudomonadota	Alphaproteobacteria	Sphingomonadales	Sphingomonadaceae	Sphingomonas	sp. PAMB00755
ASV1674	Bacteria	Pseudomonadota	Alphaproteobacteria	Sphingomonadales	Sphingomonadaceae	Sphingomonas	sp.
ASV1675	Bacteria	Pseudomonadota	Alphaproteobacteria	Sphingomonadales	Sphingomonadaceae	Sphingomonas	sp. CL5.1
ASV1676	Bacteria	Pseudomonadota	Alphaproteobacteria	Sphingomonadales	Sphingomonadaceae	Sphingomonas	panacis
ASV1677	Bacteria	Pseudomonadota	Alphaproteobacteria	Sphingomonadales	Sphingomonadaceae	Novosphingobium	sp. KA1
ASV1678	Bacteria	Pseudomonadota	Alphaproteobacteria	Sphingomonadales	Sphingomonadaceae	Sphingobium	sp. KCTC 72723
ASV1679	Bacteria	Pseudomonadota	Alphaproteobacteria	Sphingomonadales	Sphingomonadaceae	Stakelama	sp. W311
ASV1680	Bacteria	Pseudomonadota	Alphaproteobacteria	Sphingomonadales	Sphingomonadaceae	Sphingopyxis	sp. PET50
ASV1681	Bacteria	Pseudomonadota	Alphaproteobacteria	Caulobacterales	Caulobacteraceae	Brevundimonas	nasdae
ASV1682	Bacteria	Pseudomonadota	Alphaproteobacteria	Caulobacterales	Caulobacteraceae	Phenylobacterium	sp. NIBR 498073
ASV1683	Bacteria	Pseudomonadota	Alphaproteobacteria	Rhodobacterales	Paracoccaceae	Yoonia	vestfoldensis
ASV1684	Bacteria	Bacillota	Bacilli	Bacillales	Planococcaceae	Sporosarcina	sp. PTS2304
ASV1685	Bacteria	Bacillota	Bacilli	Bacillales	Planococcaceae	Sporosarcina	pasteurii
ASV1686	Bacteria	Bacillota	Bacilli	Lactobacillales	Enterococcaceae	Enterococcus	raffinosus
ASV1687	Bacteria	Bacillota	Bacilli	Bacillales	Paenibacillaceae	Paenibacillus	baekrokdamisoli
ASV1688	Bacteria	Bacillota	Bacilli	Bacillales	Paenibacillaceae	Paenibacillus	sp. IHB B 3084
ASV1689	Bacteria	Actinomycetota	Actinomycetes	Mycobacteriales	Dietziaceae	Dietzia	lutea
ASV1690	Bacteria	Pseudomonadota	Alphaproteobacteria	Hyphomicrobiales	Nitrobacteraceae	Nitrobacter	hamburgensis
ASV1691	Bacteria	Bacteroidota	Bacteroidia	Bacteroidales	Bacteroidaceae	Bacteroides	stercoris
ASV1692	Bacteria	Pseudomonadota	Alphaproteobacteria	Hyphomicrobiales	Nitrobacteraceae	Bradyrhizobium	sp. 186
ASV1693	Bacteria	Pseudomonadota	Alphaproteobacteria	Hyphomicrobiales	Nitrobacteraceae	Bradyrhizobium	elkanii
ASV1694	Bacteria	Bacillota	Bacilli	Lactobacillales	Lactobacillaceae	Periweissella	cryptocerci
ASV1695	Bacteria	Bacillota	Bacilli	Lactobacillales	Streptococcaceae	Streptococcus	marmotae
ASV1696	Bacteria	Bacillota	Bacilli	Bacillales	Staphylococcaceae	Staphylococcus	agnetis
ASV1697	Bacteria	Bacillota	Bacilli	Bacillales	Staphylococcaceae	Staphylococcus	devriesei
ASV1698	Bacteria	Bacillota	Bacilli	Bacillales	Staphylococcaceae	Staphylococcus	caprae
ASV1699	Bacteria	Bacillota	Bacilli	Bacillales	Staphylococcaceae	Staphylococcus	hyicus
ASV1700	Bacteria	Bacillota	Bacilli	Bacillales	Staphylococcaceae	Staphylococcus	kloosii
ASV1701	Bacteria	Bacillota	Bacilli	Bacillales	Staphylococcaceae	Mammaliicoccus	lentus
ASV1702	Bacteria	Bacillota	Bacilli	Bacillales	Bacillaceae	Peribacillus	asahii
ASV1703	Bacteria	Bacillota	Bacilli	Bacillales	Bacillaceae	Halalkalibacter	krulwichiae
ASV1704	Bacteria	Bacillota	Bacilli	Bacillales	Bacillaceae	Alkalihalobacillus	sp. LMS39
ASV1705	Bacteria	Bacillota	Bacilli	Lactobacillales	Lactobacillaceae	Lentilactobacillus	laojiaonis
ASV1706	Bacteria	Bacillota	Clostridia	Eubacteriales	Peptostreptococcaceae	Paeniclostridium	sordellii
ASV1707	Bacteria	Actinomycetota	Actinomycetes	Micrococcales	Micrococcaceae	Arthrobacter	koreensis
ASV1708	Bacteria	Actinomycetota	Actinomycetes	Micrococcales	Microbacteriaceae	Curtobacterium	sp. MCLR17_031
ASV1709	Bacteria	Actinomycetota	Actinomycetes	Micrococcales	Microbacteriaceae	Microbacterium	fandaimingii
ASV1710	Bacteria	Actinomycetota	Actinomycetes	Micrococcales	Microbacteriaceae	Rathayibacter	toxicus
ASV1711	Bacteria	Actinomycetota	Actinomycetes	Mycobacteriales	Corynebacteriaceae	Corynebacterium	efficiens
ASV1712	Bacteria	Actinomycetota	Actinomycetes	Kitasatosporales	Streptomycetaceae	Streptomyces	olivoreticuli
ASV1713	Bacteria	Actinomycetota	Actinomycetes	Micromonosporales	Micromonosporaceae	Actinoplanes	sp. OR16
ASV1714	Bacteria	Actinomycetota	Actinomycetes	Micromonosporales	Micromonosporaceae	Natronosporangium	hydrolyticum
ASV1715	Bacteria	Actinomycetota	Actinomycetes	Streptosporangiales	Thermomonosporaceae	Actinomadura	verrucosospora
ASV1716	Bacteria	Actinomycetota	Actinomycetes	Propionibacteriales	Nocardioidaceae	Nocardioides	baekrokdamisoli
ASV1717	Bacteria	Pseudomonadota	Gammaproteobacteria	Oceanospirillales	Alcanivoracaceae	Isoalcanivorax	pacificus
ASV1718	Bacteria	Pseudomonadota	Gammaproteobacteria	Pseudomonadales	Pseudomonadaceae	Pseudomonas	kielensis
ASV1719	Bacteria	Pseudomonadota	Alphaproteobacteria	Sphingomonadales	Sphingomonadaceae	Sphingorhabdus	sp. SMR4y
ASV1720	Bacteria	Pseudomonadota	Betaproteobacteria	Burkholderiales	Alcaligenaceae	Achromobacter	denitrificans
ASV1721	Bacteria	Gemmatimonadota	Gemmatimonadetes	Gemmatimonadales	Gemmatimonadaceae	Gemmatimonas	aurantiaca
ASV1722	Bacteria	Myxococcota	Myxococcia	Myxococcales	Myxococcaceae	Pyxidicoccus	parkwaysis
ASV1723	Bacteria	Actinomycetota	Actinomycetes	Micrococcales	Micrococcaceae	Arthrobacter	sp. StoSoilB22
ASV1724	Bacteria	Actinomycetota	Actinomycetes	Micrococcales	Micrococcaceae	Arthrobacter	citreus
ASV1725	Bacteria	Actinomycetota	Actinomycetes	Micrococcales	Micrococcaceae	Sinomonas	sp. R1AF57
ASV1726	Bacteria	Actinomycetota	Actinomycetes	Micrococcales	Micrococcaceae	Paenarthrobacter	sp. JL.01a
ASV1727	Bacteria	Actinomycetota	Actinomycetes	Micrococcales	Microbacteriaceae	Cryobacterium	sp. SO1
ASV1728	Bacteria	Actinomycetota	Actinomycetes	Micrococcales	Microbacteriaceae	Aquiluna	sp. KACHI24
ASV1729	Bacteria	Actinomycetota	Actinomycetes	Micrococcales	Cellulomonadaceae	Cellulomonas	taurus
ASV1730	Bacteria	Actinomycetota	Actinomycetes	Actinomycetales	Actinomycetaceae	Actinotignum	timonense
ASV1731	Bacteria	Actinomycetota	Actinomycetes	Mycobacteriales	Mycobacteriaceae	Mycolicibacterium	septicum
ASV1732	Bacteria	Actinomycetota	Actinomycetes	Micromonosporales	Micromonosporaceae	Actinoplanes	ianthinogenes
ASV1733	Bacteria	Actinomycetota	Actinomycetes	Micromonosporales	Micromonosporaceae	Actinoplanes	derwentensis
ASV1734	Bacteria	Actinomycetota	Actinomycetes	Propionibacteriales	Nocardioidaceae	Nocardioides	campestrisoli
ASV1735	Bacteria	Actinomycetota	Actinomycetes	Propionibacteriales	Nocardioidaceae	Nocardioides	marmorisolisilvae
ASV1736	Bacteria	Actinomycetota	Actinomycetes	Propionibacteriales	Nocardioidaceae	Nocardioides	euryhalodurans
ASV1737	Bacteria	Actinomycetota	Actinomycetes	Pseudonocardiales	Pseudonocardiaceae	Pseudonocardia	autotrophica
ASV1738	Bacteria	Actinomycetota	Actinomycetes	Geodermatophilales	Geodermatophilaceae	Modestobacter	sp. L9-4
ASV1739	Bacteria	Deinococcota	Deinococci	Deinococcales	Deinococcaceae	Deinococcus	metallilatus
ASV1740	Bacteria	Pseudomonadota	Gammaproteobacteria	Pseudomonadales	Pseudomonadaceae	Pseudomonas	sp. StFLB209
ASV1741	Bacteria	Pseudomonadota	Gammaproteobacteria	Enterobacterales	Enterobacteriaceae	Symbiopectobacterium	purcellii
ASV1742	Bacteria	Pseudomonadota	Betaproteobacteria	Burkholderiales	Burkholderiaceae	Burkholderia	plantarii
ASV1743	Bacteria	Pseudomonadota	Alphaproteobacteria	Hyphomicrobiales	Methylocystaceae	Methylocystis	rosea
ASV1744	Bacteria	Pseudomonadota	Alphaproteobacteria	Sphingomonadales	Sphingomonadaceae	Sphingomonas	sp. C3-2
ASV1745	Bacteria	Bacteroidota	Bacteroidia	Marinilabiliales	Prolixibacteraceae	Maribellus	comscasis
ASV1746	Bacteria	Bacteroidota	Cytophagia	Cytophagales	Hymenobacteraceae	Pontibacter	sp. SGAir0037
ASV1747	Bacteria	Chlorobiota	Chlorobiia	Chlorobiales	Chlorobiaceae	Chlorobaculum	parvum
ASV1748	Bacteria	Rhodothermota	Rhodothermia	Rhodothermales	Salinibacteraceae	Salinibacter	ruber
ASV1749	Bacteria	Planctomycetota	Planctomycetia	Pirellulales	Lacipirellulaceae	Bythopirellula	goksoeyrii
ASV1750	Bacteria	Planctomycetota	Planctomycetia	Pirellulales	Pirellulaceae	Rhodopirellula	sp. P2
ASV1751	Bacteria	Planctomycetota	Planctomycetia	Planctomycetales	Planctomycetaceae	Crateriforma	conspicua
ASV1752	Bacteria	Actinomycetota	Actinomycetes	Propionibacteriales	Nocardioidaceae	Aeromicrobium	sp. HA
ASV1753	Bacteria	Actinomycetota	Actinomycetes	Bifidobacteriales	Bifidobacteriaceae	Bifidobacterium	breve
ASV1754	Bacteria	Deinococcota	Deinococci	Deinococcales	Deinococcaceae	Deinococcus	geothermalis
ASV1755	Bacteria	Deinococcota	Deinococci	Deinococcales	Deinococcaceae	Deinococcus	radiopugnans
ASV1756	Bacteria	Pseudomonadota	Gammaproteobacteria	Oceanospirillales	Halomonadaceae	Salinicola	tamaricis
ASV1757	Bacteria	Pseudomonadota	Alphaproteobacteria	Hyphomicrobiales	Xanthobacteraceae	Ancylobacter	novellus
ASV1758	Bacteria	Actinomycetota	Actinomycetes	Mycobacteriales	Corynebacteriaceae	Corynebacterium	appendicis
ASV1759	Bacteria	Actinomycetota	Actinomycetes	Mycobacteriales	Mycobacteriaceae	Mycolicibacterium	sp. MU0053
ASV1760	Bacteria	Pseudomonadota	Gammaproteobacteria	Legionellales	Coxiellaceae	Coxiella	burnetii
ASV1761	Bacteria	Bacteroidota	Chitinophagia	Chitinophagales	Chitinophagaceae	Lacibacter	sediminis
ASV1762	Bacteria	Lentisphaerota	Lentisphaeria	Lentisphaerales	Lentisphaeraceae	Lentisphaera	profundi
ASV1763	Bacteria	Bacillota	Bacilli	Lactobacillales	Lactobacillaceae	Oenococcus	sicerae
ASV1764	Bacteria	Actinomycetota	Actinomycetes	Propionibacteriales	Propionibacteriaceae	Arachnia	rubra
ASV1765	Bacteria	Pseudomonadota	Betaproteobacteria	Neisseriales	Neisseriaceae	Neisseria	yangbaofengii
ASV1766	Bacteria	Pseudomonadota	Gammaproteobacteria	Alteromonadales	Psychromonadaceae	Psychromonas	sp. CNPT3
ASV1767	Bacteria	Pseudomonadota	Gammaproteobacteria	Pseudomonadales	Pseudohongiellaceae	Pseudohongiella	spirulinae
ASV1768	Bacteria	Bacteroidota	Flavobacteriia	Flavobacteriales	Weeksellaceae	Chryseobacterium	taklimakanense
ASV1769	Bacteria	Bacillota	Clostridia	Caldicellulosiruptorales	Caldicellulosiruptoraceae	Caldicellulosiruptor	kronotskyensis
ASV1770	Bacteria	Pseudomonadota	Betaproteobacteria	Neisseriales	Neisseriaceae	Neisseria	brasiliensis
ASV1771	Bacteria	Bacillota	Bacilli	Bacillales	Bacillaceae	Anoxybacillus	flavithermus
ASV1772	Bacteria	Actinomycetota	Actinomycetes	Mycobacteriales	Corynebacteriaceae	Corynebacterium	falsenii
ASV1773	Bacteria	Pseudomonadota	Betaproteobacteria	Neisseriales	Chitinibacteraceae	Chitiniphilus	sp. CD1
ASV1774	Bacteria	Pseudomonadota	Betaproteobacteria	Burkholderiales	Burkholderiaceae	Burkholderia	perseverans
ASV1775	Bacteria	Bacteroidota	Cytophagia	Cytophagales	Spirosomataceae	Dyadobacter	fermentans
ASV1776	Bacteria	Bacteroidota	Sphingobacteriia	Sphingobacteriales	Aurantibacillaceae	Aurantibacillus	circumpalustris
ASV1777	Bacteria	Fusobacteriota	Fusobacteriia	Fusobacteriales	Leptotrichiaceae	Leptotrichia	buccalis
ASV1778	Bacteria	Cyanobacteriota	Cyanophyceae	Leptolyngbyales	Leptolyngbyaceae	Leptolyngbya	sp. BL0902
ASV1779	Bacteria	Pseudomonadota	Alphaproteobacteria	Hyphomicrobiales	Xanthobacteraceae	Pseudolabrys	sp. FHR47
ASV1780	Bacteria	Bacillota	Bacilli	Lactobacillales	Enterococcaceae	Enterococcus	gilvus
ASV1781	Bacteria	Bacillota	Bacilli	Bacillales	Staphylococcaceae	Jeotgalicoccus	sp. WY2
ASV1782	Bacteria	Actinomycetota	Actinomycetes	Mycobacteriales	Corynebacteriaceae	Corynebacterium	provencense
ASV1783	Bacteria	Actinomycetota	Actinomycetes	Propionibacteriales	Propionibacteriaceae	Acidipropionibacterium	jensenii
ASV1784	Bacteria	Bacteroidota	Flavobacteriia	Flavobacteriales	Flavobacteriaceae	Flavobacterium	sp. K5-23
ASV1785	Bacteria	Pseudomonadota	Gammaproteobacteria	Enterobacterales	Enterobacteriaceae	Enterobacter	sichuanensis
ASV1786	Bacteria	Pseudomonadota	Gammaproteobacteria	Pseudomonadales	Pseudomonadaceae	Pseudomonas	alcaligenes
ASV1787	Bacteria	Pseudomonadota	Gammaproteobacteria	Moraxellales	Moraxellaceae	Acinetobacter	sp. TTH0-4
ASV1788	Bacteria	Actinomycetota	Actinomycetes	Mycobacteriales	Corynebacteriaceae	Corynebacterium	guangdongense
ASV1789	Bacteria	Actinomycetota	Actinomycetes	Mycobacteriales	Corynebacteriaceae	Corynebacterium	atrinae
ASV1790	Bacteria	Actinomycetota	Actinomycetes	Mycobacteriales	Corynebacteriaceae	Corynebacterium	humireducens
ASV1791	Bacteria	Actinomycetota	Actinomycetes	Mycobacteriales	Corynebacteriaceae	Corynebacterium	cystitidis
ASV1792	Bacteria	Actinomycetota	Actinomycetes	Micrococcales	Microbacteriaceae	Salinibacterium	sp. ZJ70
ASV1793	Bacteria	Actinomycetota	Actinomycetes	Micrococcales	Microbacteriaceae	Curtobacterium	sp. YC1
ASV1794	Bacteria	Actinomycetota	Actinomycetes	Kitasatosporales	Streptomycetaceae	Streptomyces	nigra
ASV1795	Bacteria	Actinomycetota	Actinomycetes	Propionibacteriales	Propionibacteriaceae	Tessaracoccus	flavus
ASV1796	Bacteria	Bacillota	Bacilli	Lactobacillales	Enterococcaceae	Vagococcus	luciliae
ASV1797	Bacteria	Bacillota	Bacilli	Lactobacillales	Lactobacillaceae	Leuconostoc	falkenbergense
ASV1798	Bacteria	Bacteroidota	Flavobacteriia	Flavobacteriales	Flavobacteriaceae	Flavobacterium	sp. N2820
ASV1799	Bacteria	Pseudomonadota	Gammaproteobacteria	Xanthomonadales	Rhodanobacteraceae	Luteibacter	rhizovicinus
ASV1800	Bacteria	Pseudomonadota	Gammaproteobacteria	Vibrionales	Vibrionaceae	Vibrio	gangliei
ASV1801	Bacteria	Pseudomonadota	Gammaproteobacteria	Legionellales	Coxiellaceae	Aquicella	siphonis
ASV1802	Bacteria	Pseudomonadota	Alphaproteobacteria	Hyphomicrobiales	Nitrobacteraceae	Bradyrhizobium	paxllaeri
ASV1803	Bacteria	Pseudomonadota	Alphaproteobacteria	Hyphomicrobiales	Nitrobacteraceae	Rhodopseudomonas	sp. SK50-23
ASV1804	Bacteria	Pseudomonadota	Alphaproteobacteria	Hyphomicrobiales	Nitrobacteraceae	Tardiphaga	sp. 709
ASV1805	Bacteria	Pseudomonadota	Alphaproteobacteria	Hyphomicrobiales	Rhizobiaceae	Rhizobium	sp. CIAT894
ASV1806	Bacteria	Bacillota	Bacilli	Lactobacillales	Enterococcaceae	Enterococcus	saigonensis
ASV1807	Bacteria	Bacillota	Bacilli	Bacillales	Staphylococcaceae	Nosocomiicoccus	massiliensis
ASV1808	Bacteria	Bacillota	Bacilli	Bacillales	Bacillaceae	Alkalihalophilus	pseudofirmus
ASV1809	Eukaryota	Ascomycota	Sordariomycetes	Hypocreales	Nectriaceae	Fusarium	keratoplasticum
